# Supplementary material for: The effect of seasonal heat acclimatization on cool‐seeking behaviour during passive heat stress in young adults
Source: Exp Physiol. 2024 Sep 9;110(7):992–1004. doi: 10.1113/EP091969 (PMC12209338; doi:10.1113/EP091969)
Supplement: Supplementary file 1 — Supplementary Materials [file EPH-110-992-s002.xlsx]

## Sheet: cao
delta Tb	Tre	Tb	Button-W	Button-S			Cao	data	time	Tre	Button-W	Button-S
0.49	36.75	36.44	1			W		2440	14.0313	36.75	1
0.56	36.83	36.51	2			bl	1598.12	2650	17.5313	36.83	2
0.61	36.88	36.56	3					2890	21.5313	36.88	3
0.69	36.99	36.64	4					3150	25.8647	36.99	4
0.82	37.08	36.76	5					3426	30.4647	37.08	5
0.87	37.16	36.81	6					3648	34.1647	37.16	6
0.92	37.21	36.87	7					3894	38.2647	37.21	7
0.97	37.27	36.92	8					4130	42.198	37.27	8
1.01	37.38	36.95	9					4800	53.3647	37.38	9
0.37	37.23	36.89		1		S		2560	11.1482	37.23	1
0.4	37.26	36.92		2			1891.11	2856	16.0816	37.26	2
0.49	37.33	37		3				3108	20.2816	37.33	3
0.49	37.42	37.01		4				3318	23.7816	37.42	4
0.52	37.5	37.04		5				3564	27.8816	37.5	5
0.49	37.54	37.01		6				3721	30.4982	37.54	6
0.55	37.55	37.06		7				3750	30.9816	37.55	7
0.55	37.53	37.07		8				4030	35.6482	37.53	8
0.58	37.55	37.1		9				4240	39.1482	37.55	9
0.62	37.59	37.14		10				4440	42.4816	37.59	10
0.61	37.62	37.13		11				4630	45.6482	37.62	11
0.68	37.64	37.2		12				4825	48.8982	37.64	12
0.73	37.68	37.25		13				5000	51.8149	37.68	13
0.73	37.68	37.25		14				5022	52.1816	37.68	14
0.64	37.67	37.16		15				5190	54.9816	37.67	15

## Sheet: Sheet1
2.59998
0.172854
15.0415

## Sheet: Morishima
delta Tb	Tb	Tre	Tb	Button-W	Button-S			Morishima	data	time	Tre	Button-W	Button-S
0.98	37.18	37.45	37.18	1			W	6 times	4282	37.3642	37.45	1
1.04	37.24	37.56	37.24	2			bl	2040.15	4458	40.2975	37.56	2
1.11	37.31	37.64	37.31	3					4656	43.5975	37.64	3
1.19	37.4	37.73	37.4	4					5002	49.3642	37.73	4
1.21	37.42	37.79	37.42	5					5220	52.9975	37.79	5
0.56	36.91	37.28	36.91		1		S	11 times	2725	20.6645	37.28	1
0.71	37.05	37.43	37.05		2			1485.13	2935	24.1645	37.43	2
0.8	37.14	37.54	37.14		3				3160	27.9145	37.54	3
0.83	37.17	37.57	37.17		4				3367	31.3645	37.57	4
0.89	37.23	37.62	37.23		5				3581	34.9312	37.62	5
0.96	37.3	37.64	37.3		6				3800	38.5812	37.64	6
0.95	37.29	37.66	37.29		7				3991	41.7645	37.66	7
0.94	37.28	37.69	37.28		8				4162	44.6145	37.69	8
0.91	37.25	37.69	37.25		9				4172	44.7812	37.69	9
0.99	37.33	37.7	37.33		10				4420	48.9145	37.7	10
0.96	37.3	37.7	37.3		11				4620	52.2478	37.7	11

## Sheet: Wang-ML
delta Tb	Tb	Tre	Tb	Button-W	Button-S			Wang-MLB	data	time	Tre	Button-W	Button-S
				0			W	9times	3126	6.27783		1
0.53	36.94	37.43	36.94	1			bl	2749.33	4393	27.3945		2
0.57	36.98	37.54	36.98	2					4575	30.4278		3
0.63	36.94	37.61	36.94	3					4727	32.9612		4
0.63	37.04	37.61	37.04	4					4740	33.1778		5
0.63	37.04	37.61	37.04	5					4753	33.3945		6
0.63	37.04	37.63	37.04	6					4763	33.5612		7
0.77	37.17	37.69	37.17	7					5020	37.8445		8
0.72	37.12	37.72	37.12	8					5172	40.3778		9
0.72	37.12	37.72	37.12	9					5185	40.5945
0.69	37.09	37.72	37.09	10					5205	40.9278
0.71	37.11	37.75	37.11	11					5386	43.9445
0.76	37.16	37.77	37.16	12					5538	46.4778
0.76	37.17	37.77	37.17	13					5580	47.1778
0.8	37.21	37.79	37.21	14					5820	51.1778
0.87	37.28	37.84	37.28	15					6000	54.1778
0.47	36.95	37.21	36.95		1		S	BL	2596	20.647	37.21	1
0.49	36.96	37.29	36.96		2			1357.18	2758	23.347	37.29	2
0.49	36.97	37.33	36.97		3				2784	23.7803	37.33	3
0.6	37.07	37.43	37.07		4				2962	26.747	37.43	4
0.6	37.07	37.43	37.07		5				2968	26.847	37.43	5
0.66	37.13	37.51	37.13		6				3139	29.697	37.51	6
0.66	37.13	37.51	37.13		7				3158	30.0137	37.51	7
0.7	37.17	37.52	37.17		8				3330	32.8803	37.52	8
0.68	37.16	37.52	37.16		9				3394	33.947	37.52	9
0.72	37.19	37.55	37.19		10				3570	36.8803	37.55	10
0.72	37.2	37.55	37.2		11				3586	37.147	37.55	11
0.76	37.24	37.58	37.24		12				3823	41.097	37.58	12
0.77	37.25	37.61	37.25		13				3984	43.7803	37.61	13
0.79	37.26	37.62	37.26		14				4004	44.1137	37.62	14
0.85	37.32	37.65	37.32		15				4214	47.6137	37.65	15
0.86	37.33	37.69	37.33		16				4394	50.6137	37.69	16
0.84	37.31	37.7	37.31		17				4584	53.7803	37.7	17

## Sheet: Yamazaki
delta Tb	Tb	Tre	Tb	Button-W	Button-S			Yamazaki	data	time	Tre	Button-W	Button-S
0.57	36.79	37.08	36.79	1			W		2536	15.8		1
0.52	36.74	37.11	36.74	2			bl	1588	2696	18.4667		2	???
0.56	36.78	37.25	36.78	3					2946	22.6333		3
0.64	36.86	37.32	36.86	4					3120	25.5333		4
0.57	36.76	37.36	36.76	5					3144	25.9333		5
0.59	36.82	37.41	36.82	6					3346	29.3		6
0.71	36.94	37.49	36.94	7					3530	32.3667		7
0.84	37.06	37.54	37.06	8					3696	35.1333		8
0.84	37.06	37.54	37.06	9					3732	35.7333		9
0.86	37.08	37.63	37.08	10					3924	38.9333		10
0.87	37.09	37.68	37.09	11					4284	44.9333		11
1.01	37.23	37.72	37.23	12					4464	47.9333		12
1.01	37.23	37.72	37.23	13					4476	48.1333		13
0.44	36.87	37.17	36.87		1		S	BL	1102	10.4459		1
0.41	36.84	37.18	36.84		2			475.245	1330	14.2459		2
0.42	36.85	37.31	36.85		3				1584	18.4793		3
0.43	36.86	37.35	36.86		4				1807	22.1959		4
0.54	36.97	37.42	36.97		5				2020	25.7459		5
0.53	36.95	37.44	36.95		6				2220	29.0793		6
0.62	37.05	37.51	37.05		7				2450	32.9126		7
0.67	37.1	37.55	37.1		8				2670	36.5793		8
0.66	37.09	37.57	37.09		9				2907	40.5293		9
0.8	37.22	37.64	37.22		10				3300	47.0793		10
0.82	37.25	37.62	37.25		11				3490	50.2459		11
0.58	37.01	37.64	37.01		12				3640	52.7459		12

## Sheet: Yang
Tre	Tb	Delta Tb	Tb	Button-W	Button-S	Yang	data	time	Tre	Button-W	Button-S
36.942	36.5436	0.541847	36.5436	1			2964	16.5641	36.942	1
37.01	36.57	0.57	36.57	2		1970.15	3160	19.8308	37.01	2
37.1	36.57	0.57	36.57	3			3480	25.1641	37.1	3
37.18	36.64	0.64	36.64	4			3664	28.2308	37.18	4
37.2545	36.6918	0.69001	36.6918	5			3948	32.9641	37.2545	5
37.2562	36.6181	0.6163	36.6181	6			4134	36.0641	37.2562	6
37.2745	36.6564	0.654663	36.6564	7			4320	39.1641	37.2745	7
37.31	36.6574	0.65561	36.6574	8			4488	41.9641	37.31	8
37.3375	36.716	0.71423	36.716	9			4506	42.2641	37.3375	9
37.3765	36.7146	0.71283	36.7146	10			4650	44.6641	37.3765	10
37.3843	36.8334	0.83157	36.8334	11			4710	45.6641	37.3843	11
37.4285	36.8398	0.837997	36.8398	12			4898	48.7974	37.4285	12
37.4465	36.8756	0.87386	36.8756	13			5113	52.3808	37.4465	13
37.0885	36.8602	0.424573	36.8602		1	BL	922	14.957		1
37.1038	36.7821	0.34647	36.7821		2	24.58	1067	17.3737		2
37.1038	36.7821	0.34647	36.7821		3		1102	17.957		3
37.144	36.7778	0.34213	36.7778		4		1114	18.157		4
37.2515	36.8466	0.41092	36.8466		5		1324	21.657		5
37.2907	36.8559	0.420263	36.8559		6		1503	24.6403		6
37.4283	36.8892	0.453537	36.8892		7		1736	28.5237		7
37.4265	36.9143	0.478603	36.9143		8		1918	31.557		8
37.466	36.9098	0.474107	36.9098		9		2082	34.2903		9
37.466	36.9098	0.474107	36.9098		10		2095	34.507		10
37.49	36.8865	0.450857	36.8865		11		2130	35.0903		11
37.5087	36.9227	0.48702	36.9227		12		2322	38.2903		12
37.526	36.9994	0.563707	36.9994		13		2484	40.9903		13
37.5432	36.9494	0.513727	36.9494		14		2532	41.7903		14
37.5447	36.9718	0.53609	36.9718		15		2718	44.8903		15
37.5542	36.9343	0.49865	36.9343		16		2880	47.5903		16
37.5812	37.0614	0.625763	37.0614		17		3070	50.757		17

## Sheet: yuan
Tre	Tb	delta Tb	Tb	Button-W	Button-S	Yuan	data	time	Button-W	Button-S				W
37.0927	36.7095	0.694393	36.7095	1			2724	22.5615	1
37.2687	36.7322	0.717033	36.7322	2		1370.31	2936	26.0948	2
37.3623	36.7812	0.76607	36.7812	3			3075	28.4115	3
37.3623	36.7812	0.76607	36.7812	4			3090	28.6615	4
37.3863	36.7812	0.76607	36.7812	5			3100	28.8282	5
37.3977	36.7678	0.75263	36.7678	6			3228	30.9615	6
37.4478	36.8159	0.8008	36.8159	7			3434	34.3948	7
37.5288	36.8638	0.848657	36.8638	8			3664	38.2282	8
37.5373	36.915	0.899893	36.915	9			4168	46.6282	9
37.5922	36.9613	0.946153	36.9613	10			4470	51.6615	10
37.0975	36.7714	0.397447	36.7714		1	BL	1876	20.9308	1
37.2347	36.8464	0.4724	36.8464		2	620.15	2156	25.5975	2
37.3295	36.8652	0.49126	36.8652		3		2352	28.8642	3
37.3523	36.864	0.490017	36.864		4		2370	29.1642	4
37.4332	36.9195	0.545497	36.9195		5		2550	32.1642	5
37.4693	36.9155	0.54157	36.9155		6		2688	34.4642	6
37.4693	36.9155	0.54157	36.9155		7		2700	34.6642	7
37.523	36.9397	0.56574	36.9397		8		2922	38.3642	8
37.523	36.9397	0.56574	36.9397		9		2940	38.6642	9
37.5207	36.9542	0.580243	36.9542		10		2988	39.4642	10
37.6063	36.9718	0.59786	36.9718		11		3242	43.6975	11
37.631	36.9836	0.609637	36.9836		12		3313	44.8808	12
37.6255	37.0215	0.647557	37.0215		13		3330	45.1642	13
37.62	37.0016	0.627623	37.0016		14		3390	46.1642	14
37.6632	37.0018	0.627827	37.0018		15		3534	48.5642	15
37.6632	37.0018	0.627827	37.0018		16		3548	48.7975	16
37.6937	36.9876	0.613657	36.9876		17		3720	51.6642	17
37.6907	37.0163	0.642387	37.0163		18		3756	52.2642	18
37.7262	37.0461	0.67218	37.0461		19		3900	54.6642	19

## Sheet: Sun
Tre	Tb	delta Tb	Tb	Button-W	Button-S	Sun	data	time	Tre	Button-W	Button-S
37.2075	36.8276	0.781013	36.8276	1			3834	25.7068		1
37.3528	37.0286	0.981997	37.0286	2		2291.59	4128	30.6068		2
37.4438	37.1096	1.06304	37.1096	3			4433	35.6901		3
37.518	37.1836	1.13704	37.1836	4			4658	39.4401		4
37.5575	37.1837	1.13712	37.1837	5			4890	43.3068		5
37.6018	37.2004	1.15381	37.2004	6			5110	46.9734		6
37.6285	37.2381	1.19145	37.2381	7			5304	50.2068		7
37.6532	37.2838	1.23718	37.2838	8			5498	53.4401		8
37.5698	37.1186	0.69509	37.1186		1		3222	30.7869		1
37.6703	37.2687	0.845243	37.2687		2	1374.79	3522	35.7869		2
37.7355	37.3137	0.89022	37.3137		3		3822	40.7869		3
37.778	37.3924	0.968887	37.3924		4		4166	46.5203		4
37.8132	37.3964	0.97296	37.3964		5		4424	50.8203		5

## Sheet: minami
Tre	delta Tb	Tb	Tb	Button-W	Button-S	Minami	data	time	Tre	Button-W	Button-S
				0			3116	20.7071		1
36.7965	0.900437	36.6082	36.6082	1		1873.58	3396	25.3737		2
36.9018	1.02619	36.734	36.734	2			3654	29.6737		3
36.9313	0.988663	36.6964	36.6964	3			3793	31.9904		4
36.9313	0.988663	36.6964	36.6964	4			3846	32.8738		5
37.011	1.03161	36.7394	36.7394	5			4033	35.9904		6
37.0692	1.08299	36.7908	36.7908	6			4222	39.1404		7
37.0862	1.0829	36.7907	36.7907	7			4362	41.4738		8
37.0957	1.09093	36.7987	36.7987	8			4408	42.2404		9
37.1105	1.09159	36.7994	36.7994	9			4566	44.8738		10
37.133	1.14316	36.8509	36.8509	10			4646	46.2071		11
37.1673	1.12432	36.8321	36.8321	11			4810	48.9404		12
37.1767	1.18	36.8878	36.8878	12			4850	49.6071		14
37.2133	1.17979	36.8876	36.8876	13			5022	52.4738		15
37.2133	1.17979	36.8876	36.8876	14			5042	52.8071		16
36.8785	0.614687	36.5892	36.5892		1	12 times	3262	28.6236		1
36.9693	0.745137	36.7196	36.7196		2	1544.59	3516	32.8569		2
37.044	0.811477	36.786	36.786		3		3762	36.9569		3
37.0912	0.755383	36.7299	36.7299		4		3930	39.7569		4
37.1073	0.81956	36.7941	36.7941		5		4002	40.9569		5
37.1892	0.83741	36.8119	36.8119		6		4195	44.1736		6
37.2557	0.87904	36.8536	36.8536		7		4382	47.2903		7
37.2677	0.84057	36.8151	36.8151		8		4538	49.8903		8
37.2922	0.896203	36.8707	36.8707		9		4572	50.4569		9
37.3518	0.95502	36.9295	36.9295		10		4740	53.2569		10

## Sheet: Ning
Tre	Tb	delta Tb	Tb	Button-W	Button-S	Ning	data	time	Tre	Button-W	Button-S
37.0508	36.1975	0.56035	36.1975	1		?	3324	30.6367		1
37.175	36.3279	0.690803	36.3279	2		1485.8	3664	36.3033		2
37.2393	36.3806	0.74351	36.3806	3			3852	39.4367		3
37.2992	36.4467	0.809587	36.4467	4			4110	43.7367		4
37.3647	36.4461	0.808957	36.4461	5			4326	47.3367		5
37.3887	36.4802	0.84312	36.4802	6			4673	53.12		6
38.1805	37.6442	1.00801	37.6442		1		1418	21.2428		1
38.227	37.6514	1.01523	37.6514		2	143.43	1590	24.1095		2
38.384	37.736	1.09976	37.736		3		1644	25.0095		3
38.3522	37.7139	1.07765	37.7139		4		1848	28.4095		4
38.4985	37.8004	1.16414	37.8004		5		2090	32.4428		5
38.8493	38.0777	1.44147	38.0777		6		2330	36.4428		6
38.9697	38.1494	1.51324	38.1494		7		2558	40.2428		7
39.0625	38.2471	1.61085	38.2471		8		2736	43.2095		8
39.0625	38.2471	1.61085	38.2471		9		2765	43.6928		9
39.2622	38.4241	1.78793	38.4241		10		3000	47.6095		10
39.446	38.5974	1.96119	38.5974		11		3320	52.9428
		0.55801
		0.565233
		0.649763
		0.62765
		0.714143
		0.991467
		1.06324
		1.16085
		1.16085
		1.33793
		1.51119

[truncated: 10 more sheets: bai, fuji, Kanki, Sun M, kenji, hou, shen, seino, tsukahara, wu]
