# Supplementary material for: The effect of seasonal heat acclimatization on cool‐seeking behaviour during passive heat stress in young adults
Source: Exp Physiol. 2024 Sep 9;110(7):992–1004. doi: 10.1113/EP091969 (PMC12209338; doi:10.1113/EP091969)
Supplement: Supplementary file 2 — Supplementary Materials [file EPH-110-992-s001.xlsx]

## Sheet: order
		WINTER							B			A	B	A	B		SUMMER						B			A	B	A	B
		number	age	height	weight	vo2max	body fat	plasma	plasma	HB	Pilocarpine	WBSR		sweat ion			age	height	weight	vo2max	body fat	plasma	plasma	HB	Pilocarpine	WBSR		sweat ion
sub1	cao	1	24	164	52	30.67	29.1	62		10.8	0.72	0.26	0.241	0.45			24	164	52.05	22.27	20	59		9.1	0.78	0.265	0.276	0.29
sub2	morisima	2	22	153	52.25	29.72	30.4	60		11.3	0.42	0.18	0.177				22	153	54	29.7	30	62		10.4	0.41	0.281	0.241
sub3	sun	3	25	152	55	36.97	25.7	58		8.2	0.55	0.181	0.164				25	152	41.9	26.06	26.1	55		13.5	0.65	0.258	0.233
sub4	wang	4	28	158	54.9	31.97	25.2	62		12.4	0.26	0.178	0.176				28	158	44	30.8	24	61		10.3	0.43	0.225	0.209
sub5	yamazaki	5	24	164	55.8	25.09	26.4	52		13.6	0.27	0.341	0.259				24	164	54	35.03	26	53		15.9	0.32	0.443	0.433
sub6	yang	6	24	161	43.7	35	23.9	56.5		13.1	0.33	0.293	0.292				24	161	53.65	27.75	19.4	58.5		12	0.31	0.303	0.4
sub7	yuan	7	34	161	66.15	38.03	33	61.5		10.8	0.23	0.246	0.261				34	161	54.1	28	30.6	64.5		11.9	0.24	0.456	0.368
sub8	Minami	8	20	156	55	33.89	31.9	58		13.4	0.59	0.314	0.288				20	156	53.95	27.08	33.6	58		13.3	0.46	0.35	0.271
sub9	bai	9	26	171	53	39.76	19.8	54		12.3	0.7	0.322	0.227				26	171	66.45	31.35	22.3	55.5		14	0.72	0.544	0.509
sub10	fuji	10	21	180	57.6	55.42	21.7	53		15.7	0.58	0.486	0.43				21	180	75.3	32.86	24.2	54		13.2	0.69	0.76	0.722
sub11	kannki	11	23	178	59.5	49.07	18.9	52		15.4	0.9	0.432	0.395				23	178	72.3	46	22.2	51		15.2	1.13	0.501	0.432
sub12	sun	12	23	177	69.25	46	13.7	52		16.4	0.84	0.245	0.268				23	177	52	27.7	11.7	51		14.9	0.92	0.327	0.319
sub13	kenji	13	24	168	76.4	46.48	19.7	55		15.2	0.75	0.277	0.321				24	168	55.85	45.98	14.7	49		15.4	0.92	0.567	0.516
sub14	shen	14	29	171	60.35	26.77	19.3	52		14.9	0.57	0.304	0.309				29	171	58.6	28	13.9	51		14.8	0.79	0.409	0.319
sub15	hou	15	29	186	73	36.63	11.8	53		14.6	0.78	0.461	0.386				29	186	73.9	21.97	11.8	53		14.6	1.07	0.602	0.492
sub16	wu	16	27	173	53.65	34.52	11.8	53		15	0.76	0.242	0.136				27	173	53.6	27.7	11.2	52		15.4	0.91	0.284	0.274
sub17	tsukahara	17	22	173	62.35	48.47	9.3	50		16.5	0.57	0.429	0.504				22	173	62.35	48.47	9.3	50		16.5	0.81	0.488	0.473
sub18	wakizaka	18	20	167	53.2	37.88	10.3	53		14.8	0.71	0.401	0.327				20	167	50.85	40.46	7.6	56.5		13.5	0.86	0.433	0.43

## Sheet: Pilocarpine
		Winter							Summer
		SR	ASG1	ASG2	average	SGO			SR	ASG1	ASG2	average	SGO
sub1	山﨑	0.72	229	204	216.5	3.32564			0.78	211	229	220	3.54545
sub2	森島	0.42	130	130	130	3.23077			0.41	135	135	135	3.03704
sub3	原	0.55	159	166	162.5	3.38462			0.65	183	185	184	3.53261
sub4	孫	0.26	91	83	87	2.98851			0.43	123	113	118	3.64407
sub5	楊	0.27	62	66	64	4.21875			0.32	86	84	85	3.76471
sub6	曹	0.33	90	93	91.5	3.60656			0.31	107	112	109.5	2.83105
sub7	南	0.59	147	144	145.5	4.05498			0.46	137	144	140.5	3.27402
sub8	白	0.7	134	112	123	5.69106			0.72	120	126	123	5.85366
sub9	孫	0.58	117	117	117	4.95726			0.69	154	141	147.5	4.67797
sub10	清野	0.96	128	128	128	7.5			1.06	141	141	141	7.51773
sub11	藤井	0.9	121	128	124.5	7.22892			1.13	161	154	157.5	7.1746
sub12	侯	0.84	124	125	124.5	6.74699			0.92	122	133	127.5	7.21569
sub13	kenji	0.75	133	111	122	6.14754			0.92	133	130	131.5	6.9962
sub14	神吉	0.57	102	92	97	5.87629			0.79	126	119	122.5	6.44898
sub15	塚原	0.78	104	106	105	7.42857			1.07	122	127	124.5	8.59438
sub16	脇坂	0.76	172	174	173	4.39306			0.91	185	184	184.5	4.93225
sub17	Shen	0.57	94	91	92.5	6.16216			0.81	103	103	103	7.86408
sub18	Wu	0.58	136	129	132.5	4.37736			0.82	158	154	156	5.25641

## Sheet: Tre
Winter
	A																			B
	cao	morisima	wang	yamazaki	yang	yuan	minami	sun	bai	fuji	kannki	sun	kenji	hou	shen	wu	tsukahara	wakizaka		cao	morisima	wang	yamazaki	yang	yuan	minami	sun	bai	fuji	kannki	sun	kenji	hou	shen	wu	tsukahara	wakizaka
	sub1	sub2	sub3	sub4	sub5	sub6	sub7	sub8	sub9	sub10	sub11	sub12	sub13	sub14	sub15	sub16	sub17	sub18		sub1	sub2	sub3	sub4	sub5	sub6	sub7	sub8	sub9	sub10	sub11	sub12	sub13	sub14	sub15	sub16	sub17	sub18
0	37.0056	37.0856	36.8985	37.0314	37.0905	36.8032	36.7099	36.5285	36.8787	35.8732	37.0555	36.65	36.9927	35.7821	37.0607	37.4468	36.596	36.7099		36.6497	37.0274	36.8185	37.1024	36.9091	36.7142	36.4696	36.766	36.7716	35.6707	37.1092	36.637	36.8693	36.9164	36.9971	37.426	36.6501	36.9483
5	36.9993	37.0953	36.9	37.032	37.1005	36.8421	36.696	36.5023	36.8644	35.9034	37.0621	36.6694	37.0087	35.8003	37.1109	37.4362	36.5928	36.7147		36.713	36.9727	36.8453	37.0844	36.9042	36.7285	36.4643	36.7519	36.7978	35.7303	37.0468	36.6653	36.8268	36.912	37.0131	37.3873	36.6378	36.8992
10	36.9924	37.1243	36.9179	37.0565	37.1095	36.8513	36.6673	36.5013	36.8761	35.9425	37.1194	36.6702	37.0099	35.854	37.1727	37.4162	36.6424	36.7266		36.7338	36.9059	36.8553	37.0748	36.9077	36.8022	36.5188	36.7677	36.8548	35.7442	37.0519	36.6707	36.876	36.9105	37.0564	37.3777	36.665	36.8974
15	37.0342	37.1755	36.949	37.1324	37.2545	36.9344	36.6905	36.5634	36.8885	36.0155	37.1703	36.7018	37.0445	35.9223	37.2308	37.4213	36.7652	36.7827		36.8137	36.9632	36.8939	37.1038	36.9634	36.9248	36.5936	36.8903	36.9773	35.8011	37.103	36.7047	37.0179	36.9113	37.1436	37.3947	36.7405	36.9381
20	37.1686	37.239	36.9751	37.2352	37.406	37.0581	36.7256	36.7259	36.9423	36.067	37.2931	36.7709	37.0883	35.9675	37.3395	37.4594	36.9211	36.8767		36.8961	37.0611	36.9656	37.2406	37.0692	37.1019	36.7218	37.0681	37.1439	35.8776	37.1638	36.7693	37.1277	36.9304	37.2231	37.4547	36.8665	37.0044
25	37.2664	37.3582	37.075	37.3064	37.4444	37.1723	36.7832	36.9346	37.0219	36.1744	37.4192	36.8608	37.1936	36.0576	37.4346	37.5389	37.0311	36.9872		37.0112	37.1963	37.126	37.3773	37.1509	37.3114	36.8599	37.2457	37.289	35.956	37.2414	36.8785	37.2137	36.9836	37.3087	37.5446	37.0493	37.1149
30	37.3642	37.4585	37.1878	37.381	37.462	37.2758	36.8619	37.0147	37.0963	36.2843	37.4844	36.9369	37.2745	36.1248	37.5081	37.5903	37.1026	37.0911		37.1309	37.3204	37.2866	37.4912	37.245	37.4142	36.936	37.3941	37.3889	36.1039	37.3098	36.9898	37.2757	37.0336	37.383	37.6204	37.2171	37.2122
35	37.446	37.5743	37.2937	37.4661	37.4136	37.391	36.9331	37.0361	37.1544	36.404	37.5651	37.0082	37.3626	36.2476	37.5161	37.6566	37.1824	37.1932		37.2009	37.4664	37.3623	37.5852	37.264	37.5151	37.0349	37.4777	37.4475	36.2249	37.384	37.0762	37.3574	37.1158	37.4659	37.6993	37.3259	37.3135
40	37.5173	37.6846	37.409	37.5589	37.4398	37.4671	36.9706	37.1268	37.209	36.5269	37.6135	37.0717	37.4313	36.3636	37.576	37.745	37.2589	37.2914		37.2644	37.6155	37.4699	37.6695	37.3341	37.5547	37.0909	37.5501	37.5164	36.3334	37.4605	37.1552	37.4219	37.1923	37.5229	37.7475	37.4193	37.3871
45	37.5648	37.7541	37.4914	37.6288	37.4568	37.5206	37.0385	37.1717	37.266	36.6387	37.6775	37.1642	37.5105	36.5152	37.6193	37.8082	37.2807	37.379		37.3265	37.7223	37.5584	37.7076	37.4122	37.5553	37.1491	37.598	37.5738	36.4622	37.5444	37.2064	37.4425	37.2878	37.5962	37.8191	37.4802	37.4636
50	37.6049	37.7968	37.5619	37.6611	37.4948	37.5589	37.0982	37.2062	37.3298	36.724	37.7018	37.2249	37.5567	36.6302	37.6163	37.8821	37.3447	37.4321		37.3734	37.7708	37.6528	37.7392	37.4526	37.6103	37.212	37.6409	37.6127	36.6145	37.5881	37.2862	37.4953	37.3777	37.6209	37.869	37.546	37.5144
delta	0.599233	0.711167	0.663367	0.6297	0.404233	0.755733	0.388267	0.6777	0.451033	0.850867	0.6463	0.5749	0.563967	0.8481	0.555633	0.4353	0.7487	0.722233	0	0.723667	0.743467	0.834267	0.6368	0.543567	0.896133	0.7424	0.8749	0.841133	0.943833	0.478867	0.6492	0.625967	0.4613	0.6238	0.442933	0.8959	0.5661
Summer
	A																			B
	cao	morisima	wang	yamazaki	yang	yuan	minami	sun	bai	fuji	kannki	sun	kenji	hou	shen	wu	tsukahara	wakizaka		cao	morisima	wang	yamazaki	yang	yuan	minami	sun	bai	fuji	kannki	sun	kenji	hou	shen	wu	tsukahara	wakizaka
	sub1	sub2	sub3	sub4	sub5	sub6	sub7	sub8	sub9	sub10	sub11	sub12	sub13	sub14	sub15	sub16	sub17	sub18		sub1	sub2	sub3	sub4	sub5	sub6	sub7	sub8	sub9	sub10	sub11	sub12	sub13	sub14	sub15	sub16	sub17	sub18
0	37.1503	37.0353	37.1164	37.0726	37.2299	36.917	36.6771	37.1664	37.4745	36.5567	36.8922	36.4302	37.085	35.4918	37.4846	37.9417	37.2565	36.7697		37.2587	37.0647	37.1595	37.1931	37.0072	37.0745	36.6535	37.1209	37.3545	36.7191	36.7862	36.4923	36.9113	37.0352	37.3054	37.606	36.7048	36.9229
5	37.1729	37.0129	37.0613	37.0853	37.2544	36.8498	36.6802	37.1719	37.4699	36.602	36.8699	36.4975	37.1035	35.585	37.4536	37.9099	37.1731	36.7565		37.2355	37.0635	37.1585	37.181	36.9915	37.0152	36.6484	37.1079	37.318	36.7539	36.7636	36.5091	36.8855	37.0556	37.2858	37.6181	36.7241	36.9275
10	37.1791	37.0738	37.0835	37.1235	37.5057	36.8869	36.7335	37.1975	37.4995	36.6848	36.8972	36.5423	37.1605	35.8358	37.4946	37.8849	37.2249	36.7994		37.2362	37.1129	37.1686	37.179	37.0166	37.0278	36.6913	37.102	37.3061	36.7943	36.8113	36.549	36.9715	37.092	37.3069	37.6213	36.8144	36.9341
15	37.2121	37.1636	37.1502	37.182	37.5436	36.9803	36.8405	37.2735	37.5322	36.7267	36.9891	36.6295	37.2502	36.1479	37.5431	37.9113	37.2715	36.9201		37.277	37.1944	37.1965	37.2782	37.1247	37.0696	36.7168	37.1933	37.3921	36.8579	36.9161	36.6268	37.1011	37.1124	37.3764	37.6143	36.9305	37.0295
20	37.3096	37.2562	37.2411	37.2814	37.5855	37.1719	36.9538	37.3697	37.5813	36.7836	37.069	36.7374	37.3201	36.2692	37.6264	37.964	37.3778	37.0626		37.3843	37.336	37.2696	37.3601	37.266	37.1655	36.8042	37.331	37.3841	36.9749	37.0358	36.7901	37.2158	37.1725	37.5211	37.6365	37.0793	37.1714
25	37.3711	37.3464	37.3033	37.3796	37.641	37.3584	37.0856	37.4936	37.6081	36.8642	37.1341	36.8604	37.4071	36.3834	37.678	38.0173	37.5033	37.1872		37.4928	37.5149	37.4546	37.4306	37.3872	37.2959	36.8596	37.445	37.4674	37.0948	37.1264	36.8853	37.2984	37.2571	37.6646	37.7657	37.2153	37.2565
30	37.4244	37.3976	37.3787	37.4408	37.721	37.4673	37.1675	37.6081	37.6418	36.965	37.169	36.9404	37.4703	36.5471	37.7643	38.0813	37.5815	37.2801		37.5514	37.5856	37.5183	37.5117	37.4448	37.4351	36.9772	37.605	37.5158	37.2102	37.2176	36.9415	37.3785	37.3641	37.7452	37.8315	37.3489	37.3715
35	37.4728	37.4297	37.4334	37.4958	37.7802	37.5383	37.2545	37.7154	37.6724	37.0615	37.2252	37.0273	37.5191	36.7021	37.7992	38.1351	37.6693	37.3621		37.5434	37.6397	37.5527	37.549	37.4978	37.5003	37.0618	37.708	37.5444	37.3139	37.2861	36.9925	37.4426	37.4798	37.7831	37.9079	37.4441	37.5354
40	37.5081	37.4708	37.483	37.5544	37.7855	37.6217	37.3323	37.7874	37.7009	37.1568	37.2758	37.0522	37.5822	36.8073	37.8195	38.1791	37.7488	37.4253		37.5826	37.6698	37.5957	37.5854	37.5408	37.583	37.1528	37.7693	37.5751	37.3848	37.3404	37.1106	37.5272	37.6114	37.8223	37.9737	37.5228	37.637
45	37.5483	37.5027	37.5254	37.5858	37.8288	37.6794	37.4022	37.8535	37.7229	37.2071	37.3311	37.082	37.613	36.9496	37.8496	38.2274	37.8014	37.4689		37.6281	37.6905	37.6555	37.6377	37.5571	37.64	37.2458	37.7898	37.6177	37.4389	37.3774	37.1919	37.5776	37.7113	37.8644	38.0583	37.5556	37.6872
50	37.5603	37.5177	37.5726	37.5675	37.8253	37.714	37.4574	37.8827	37.7396	37.284	37.3766	37.1333	37.6211	37.0789	37.8511	38.2794	37.8333	37.5087		37.6677	37.7034	37.6965	37.6478	37.5609	37.701	37.322	37.8211	37.6717	37.5114	37.4331	37.2399	37.6007	37.774	37.8814	38.1287	37.5948	37.7357
delta	0.410033	0.4824	0.456167	0.4949	0.595367	0.797033	0.780367	0.716233	0.2651	0.7273	0.484333	0.703033	0.536167	1.58713	0.366567	0.337633	0.576767	0.739033	0	0.409	0.6387	0.537	0.454633	0.5537	0.626433	0.668533	0.7002	0.317233	0.792367	0.646833	0.7476	0.689367	0.7388	0.576	0.522667	0.89	0.812733

## Sheet: Tsk
W
	A																		B
	cao	morisima	wang	yamazaki	yang	yuan	minami	sun	bai	fuji	kannki	sun	kenji	hou	shen	wu	tsukahara	wakizaka	cao	morisima	wang	yamazaki	yang	yuan	minami	sun	bai	fuji	kannki	sun	kenji	hou	shen	wu	tsukahara	wakizaka
	sub1	sub2	sub3	sub4	sub5	sub6	sub7	sub8	sub9	sub10	sub11	sub12	sub13	sub14	sub15	sub16	sub17	sub18	sub1	sub2	sub3	sub4	sub5	sub6	sub7	sub8	sub9	sub10	sub11	sub12	sub13	sub14	sub15	sub16	sub17	sub18
0	33.0612	33.9026	32.4238	32.9322	32.5385	33.3218	32.3859	31.8649	32.4738	32.6212	33.158	34.284	32.5249	32.9102	32.6884	33.9493	33.1016	33.0714	33.0668	32.978	32.7168	32.8669	32.5383	33.2509	32.6594	33.1134	32.9551	32.1328	32.7829	32.3931	31.5388	33.0226	33.3261	34.0359	33.263	33.0073
5	35.1392	35.5111	34.4355	35.1974	34.6185	35.0652	34.5582	34.3159	34.2626	34.3522	34.9973	34.8465	34.7173	34.8121	32.7385	35.7066	34.9546	34.854	35.0933	35.2232	34.3511	35.1397	34.474	35.0636	35.1107	35.0399	34.7174	34.2579	34.596	34.5922	33.7546	35.0347	35.2551	35.613	34.7661	34.8269
10	35.3088	35.5817	34.6217	35.4915	34.8316	35.3647	34.9054	34.4268	34.5506	34.4352	35.2905	35.1063	34.9725	35.0838	32.7887	35.9247	35.4019	35.2105	35.2685	35.4311	34.5237	35.4736	34.7313	35.1795	35.4204	35.3909	34.9139	34.5911	34.8908	34.8474	34.8956	35.2012	35.5166	35.865	35.0743	35.1558
15	35.3313	35.6538	34.7192	35.454	35.0023	35.5001	34.9862	34.5682	34.5714	34.5021	35.1927	35.1208	35.0997	35.2775	32.9751	36.0144	35.5031	35.3625	35.1488	35.5115	34.5956	35.4583	34.7562	35.306	35.8099	35.6032	35.0127	34.4767	35.0436	34.666	34.7675	35.1804	35.5856	35.9745	35.3412	35.1411
20	35.4628	35.7863	34.709	35.5513	35.0084	35.6449	34.8394	34.7847	34.5161	34.7937	35.0654	34.9858	35.1745	35.2539	32.8557	36.0921	35.5395	35.2436	35.322	35.6915	34.5488	35.2369	34.7261	35.063	35.7657	35.7139	34.9825	34.2237	35.0888	34.3331	34.6322	35.1432	35.4222	36.0777	35.3278	35.3516
25	35.184	35.7343	34.6816	35.5326	35.1756	35.3119	34.6373	34.7504	34.3611	34.3779	35.0077	35.0185	35.0378	34.9156	32.6314	35.9756	35.5298	35.3639	35.3165	35.9073	34.2752	34.8444	34.2528	34.6099	35.9054	35.4134	34.4713	34.1261	34.7796	34.0562	34.4016	34.8787	35.3973	35.8228	35.2571	34.8831
30	35.0467	35.7133	34.713	35.4629	35.4386	35.1475	34.6622	34.5272	34.3592	34.4172	35.0455	35.1151	35.1945	34.5986	32.6269	35.8877	35.6293	35.4417	35.2466	36.1305	34.1631	34.9115	34.487	34.2617	35.5953	35.5096	34.7356	33.8552	35.5758	34.1223	34.3703	34.4454	35.204	35.6831	35.4419	34.9177
35	35.1345	35.7771	34.8237	35.5648	35.2596	35.0305	34.7017	34.4224	34.5498	34.3991	34.9817	35.2232	35.0977	34.4228	32.623	35.8244	35.5492	35.5228	35.2447	36.0161	34.1596	35.0029	34.0541	34.0614	35.6483	35.5892	34.5238	34.2458	34.883	34.113	34.3097	34.0681	35.1216	35.6432	35.4114	34.8278
40	35.1045	35.7904	35.0209	35.9682	35.1072	34.9736	34.8979	34.5817	34.6136	34.607	35.041	35.2698	35.2507	34.4462	32.4144	35.7875	35.5078	35.5343	35.2614	35.849	34.159	35.1319	33.9785	34.35	35.5486	35.51	34.685	34.3015	35.0969	34.1207	34.3127	34.2489	35.0509	35.5524	35.4109	34.825
45	35.1859	35.7772	35.1383	36.0178	35.3642	34.9657	34.9588	34.8398	34.5968	34.602	35.0185	35.2793	35.2028	34.6004	32.5075	35.8353	35.4764	35.5643	35.4235	35.944	34.2576	34.8565	34.2204	34.0894	35.6278	35.5057	34.1013	33.9596	35.1705	34.0986	34.4954	33.9731	35.0449	35.759	35.3835	34.7907
50	35.1521	35.6879	35.2679	35.936	35.4703	34.9586	35.1118	34.9314	34.6482	34.4893	34.8927	35.306	35.234	34.6438	32.5834	35.8931	35.3215	35.6122	35.1668	35.8103	34.3244	34.5115	34.1478	34.0243	35.3574	35.6121	34.4381	33.6668	34.8544	34.1945	34.4576	34.3337	34.9104	35.6832	35.4766	34.7077
delta	2.09088	1.78528	2.84415	3.00383	2.93183	1.63683	2.72587	3.06646	2.17432	1.86811	1.73469	1.022	2.70914	1.7336	-0.105023	1.94379	2.21989	2.54087	2.10001	2.83233	1.60757	1.64463	1.60944	0.773397	2.698	2.4987	1.483	1.53397	2.07146	1.80138	2.91887	1.31107	1.58427	1.64729	2.21354	1.70041
S
	A																		B
	cao	morisima	wang	yamazaki	yang	yuan	minami	sun	bai	fuji	kannki	sun	kenji	hou	shen	wu	tsukahara	wakizaka	cao	morisima	wang	yamazaki	yang	yuan	minami	sun	bai	fuji	kannki	sun	kenji	hou	shen	wu	tsukahara	wakizaka
	sub1	sub2	sub3	sub4	sub5	sub6	sub7	sub8	sub9	sub10	sub11	sub12	sub13	sub14	sub15	sub16	sub17	sub18	sub1	sub2	sub3	sub4	sub5	sub6	sub7	sub8	sub9	sub10	sub11	sub12	sub13	sub14	sub15	sub16	sub17	sub18
0	33.6525	33.3954	33.7656	34.1264	33.062	33.6155	33.5602	33.3375	33.0933	33.4319	34.3646	32.6942	34.4212	33.0994	34.3045	34.0158	33.8364	33.5188	33.5143	33.5324	33.6569	33.3491	34.0415	33.5083	33.2814	33.7892	33.4952	33.8822	33.7237	32.9999	33.8875	33.7065	33.9758	34.0047	33.499	33.5198
5	35.2094	35.2289	35.312	35.9816	34.8953	35.4998	35.0892	35.8067	35.0971	34.2853	35.9862	34.6495	35.9036	34.9	35.8696	35.6142	35.3897	35.1622	35.147	35.0367	35.3483	35.4954	35.6663	35.1972	35.1699	35.4741	35.2771	35.1405	35.4331	34.6115	35.4342	35.3401	35.4201	35.6171	35.1953	35.1751
10	35.5875	35.3982	35.3851	36.1952	35.1831	35.6378	35.3228	35.4859	35.2311	34.9537	36.3022	34.834	36.1065	35.0782	36.0678	35.7131	35.6039	35.3609	35.3958	35.3287	35.5066	35.6486	35.7674	35.3184	35.4778	35.6108	35.3048	35.3532	35.7038	34.9123	35.4936	35.4861	35.7231	35.7447	35.5059	35.2665
15	35.9512	35.5916	35.3743	36.0929	34.9612	35.7148	35.7385	35.5753	35.0627	35.2285	36.1878	34.9675	35.6274	35.2059	36.1362	35.7753	35.4739	35.6001	35.4257	35.6612	35.7308	35.0769	35.6381	35.3669	35.6178	35.6605	35.2387	34.9029	35.4268	34.621	35.4808	35.3357	35.7203	35.7561	35.6682	35.1663
20	35.9599	35.7739	35.352	36.016	34.9086	35.8387	35.8627	35.4831	35.0959	34.7252	36.0567	35.2865	35.6413	35.0466	36.1769	35.7945	35.4665	35.7557	35.3662	35.4906	35.636	34.8716	35.3557	35.3007	35.7501	35.6341	35.291	34.6705	35.2302	34.4287	35.8035	35.2577	35.2508	36.0467	35.4833	35.5509
25	35.8661	36.0288	35.3069	36.2042	34.9019	35.716	35.7981	35.3756	35.4007	34.6913	35.9	35.3932	35.6232	35.1001	36.0464	35.5025	35.1656	35.6191	35.0513	35.4626	35.5388	34.8108	34.9514	35.0294	36.1917	35.5621	34.9688	34.5651	35.0443	34.3337	35.8168	35.0811	35.2254	36.1298	35.3435	35.7165
30	35.9981	36.182	35.3767	36.4054	35.0839	35.5893	35.7574	35.3015	35.3532	34.4668	35.9693	35.3138	35.6777	35.206	36.1077	35.2922	35.4096	35.4907	35.0088	35.5959	35.6538	34.6939	34.9415	34.7801	38.2825	35.4247	35.32	34.4785	34.8156	34.6518	36.2492	35.0822	35.0733	36.1527	35.2068	35.5454
35	36.1078	36.2876	35.4607	36.4963	35.3433	35.6261	35.7683	35.4116	35.3993	34.8025	35.9565	35.1836	35.588	35.2719	36.157	35.2526	35.649	35.4139	35.1845	35.6946	35.6867	34.869	34.7313	34.6539	36.0401	35.3677	35.3034	34.5997	34.6246	34.2091	36.3776	35.0462	35.1717	36.113	35.097	35.5226
40	36.1282	36.5415	35.5962	36.574	35.4173	35.7142	35.803	35.396	35.556	35.035	35.9413	35.207	35.5992	35.2786	36.3626	35.2253	35.6173	35.3876	35.1104	35.5851	35.8389	35.027	34.7433	34.4587	35.6786	35.4721	34.8207	34.7446	34.5754	34.3665	36.3856	34.9518	35.1984	35.9136	34.9636	35.3402
45	36.1047	36.9156	35.6438	36.5478	35.2791	35.8304	35.7562	35.5145	35.4102	34.9703	35.9591	35.184	35.5212	35.1616	36.281	35.2226	35.3522	35.5122	35.1972	35.6244	35.7971	35.3049	34.4809	34.4567	38.2995	35.6092	34.9913	34.7671	34.4634	34.4906	36.2363	35.0263	35.1911	35.7493	35.0291	35.6137
50	36.2357	36.9987	35.7212	36.4321	35.2775	35.7876	35.8009	35.6441	35.2345	35.0508	35.8466	35.2254	35.2424	35.0175	36.2712	35.2058	35.0753	35.6254	35.3082	35.6319	35.7641	35.0417	34.9066	34.2387	37.089	35.5193	34.7186	34.2648	34.2993	34.4623	36.1086	34.7842	35.2599	35.7872	35.0097	35.3553
delta	2.58324	3.60332	1.95564	2.30564	2.21544	2.1721	2.24074	2.30659	2.14119	1.61892	1.48202	2.53126	0.82113	1.91806	1.96677	1.19004	1.23888	2.10664	1.79386	2.09945	2.10722	1.69263	0.86516	0.730417	3.80751	1.73004	1.22338	0.382593	0.575533	1.46242	2.22107	1.07765	1.28408	1.78248	1.51071	1.8355

## Sheet: Tb
W
	A																		B
	cao	morisima	wang	yamazaki	yang	yuan	minami	sun	bai	fuji	kannki	sun	kenji	hou	shen	wu	tsukahara	wakizaka	cao	morisima	wang	yamazaki	yang	yuan	minami	sun	bai	fuji	kannki	sun	kenji	hou	shen	wu	tsukahara	wakizaka
	sub1	sub2	sub3	sub4	sub5	sub6	sub7	sub8	sub9	sub10	sub11	sub12	sub13	sub14	sub15	sub16	sub17	sub18	sub1	sub2	sub3	sub4	sub5	sub6	sub7	sub8	sub9	sub10	sub11	sub12	sub13	sub14	sub15	sub16	sub17	sub18
0	36.2168	36.449	36.0036	36.2115	36.1801	36.1069	35.8451	35.5958	35.9978	35.2228	36.276	36.1768	36.0992	35.2077	36.1862	36.7473	35.8972	35.9822	35.9332	36.2175	35.9982	36.2553	36.0349	36.0215	35.7075	36.0355	36.0083	34.9631	36.244	35.7882	35.8032	36.1376	36.2629	36.748	35.9727	36.1601
5	36.6273	36.7785	36.4071	36.6651	36.6041	36.4868	36.2684	36.065	36.344	35.5932	36.6491	36.3048	36.5504	35.6027	36.2364	37.0903	36.2652	36.3426	36.3891	36.6228	36.3465	36.6955	36.4181	36.3955	36.1936	36.4095	36.3817	35.4359	36.5566	36.2507	36.2124	36.5365	36.6615	37.0325	36.2635	36.4848
10	36.6557	36.8157	36.4586	36.7435	36.654	36.554	36.3149	36.0864	36.411	35.641	36.7537	36.3574	36.6024	35.7	36.2959	37.1179	36.3943	36.4234	36.4407	36.6109	36.389	36.7546	36.4724	36.4777	36.2992	36.4924	36.4666	35.5136	36.6197	36.306	36.4799	36.5686	36.7484	37.0751	36.3469	36.5491
15	36.6936	36.8712	36.503	36.7968	36.8041	36.6476	36.3496	36.1643	36.4251	35.7128	36.7748	36.3856	36.6555	35.7933	36.3797	37.1399	36.5128	36.4987	36.4807	36.6729	36.4343	36.7747	36.522	36.601	36.4368	36.6329	36.5844	35.5362	36.6911	36.297	36.5678	36.5651	36.832	37.1107	36.4607	36.5787
20	36.8274	36.9485	36.5219	36.8984	36.9264	36.7755	36.3484	36.3376	36.4571	35.8123	36.8476	36.4139	36.7055	35.8247	36.4427	37.1859	36.6447	36.5501	36.5813	36.7872	36.4823	36.8399	36.6006	36.6941	36.5306	36.7973	36.7116	35.5468	36.7488	36.2821	36.6286	36.5729	36.8629	37.1793	36.5588	36.6738
25	36.8499	37.0334	36.5963	36.9516	36.9906	36.8002	36.354	36.4978	36.4897	35.8151	36.9369	36.4924	36.7625	35.8292	36.474	37.2262	36.7308	36.6626	36.6722	36.9385	36.5558	36.8707	36.5713	36.7711	36.669	36.8792	36.7255	35.59	36.7491	36.314	36.6513	36.5626	36.9264	37.2002	36.6908	36.6685
30	36.9007	37.1095	36.6928	36.9974	37.0573	36.8502	36.422	36.5172	36.5489	35.9109	36.9966	36.5725	36.8585	35.8196	36.5319	37.2498	36.8079	36.7613	36.754	37.0824	36.6619	36.9753	36.6934	36.7837	36.6679	37.0172	36.8582	35.6542	36.963	36.4163	36.6946	36.516	36.9472	37.233	36.862	36.7533
35	36.9837	37.2149	36.7997	37.0858	36.9828	36.9189	36.4868	36.5133	36.6335	36.003	37.0484	36.6512	36.9096	35.8826	36.5375	37.2902	36.8558	36.8591	36.8096	37.1763	36.7218	37.0688	36.622	36.8243	36.7576	37.1	36.8627	35.8291	36.8838	36.4835	36.7478	36.5063	36.997	37.2881	36.943	36.8164
40	37.0347	37.3058	36.9313	37.2408	36.9733	36.9684	36.5561	36.6178	36.6899	36.1429	37.099	36.7113	36.9951	35.9801	36.5437	37.3535	36.9087	36.94	36.8638	37.2622	36.8077	37.162	36.663	36.9138	36.7824	37.1421	36.9501	35.9271	36.9878	36.5483	36.8001	36.6036	37.0285	37.3085	37.0176	36.8747
45	37.089	37.3587	37.0208	37.3066	37.0383	37.0096	36.6225	36.7053	36.7322	36.2314	37.1457	36.7872	37.049	36.1322	36.5969	37.4136	36.9198	37.016	36.9459	37.3666	36.8982	37.1374	36.7738	36.8621	36.8448	37.1795	36.8793	35.9617	37.0696	36.5849	36.8531	36.6249	37.086	37.4071	37.0608	36.929
50	37.1143	37.375	37.1031	37.3161	37.0899	37.0389	36.7009	36.7512	36.7934	36.2771	37.14	36.8411	37.0922	36.2329	36.6097	37.4843	36.9401	37.0681	36.9321	37.3787	36.9871	37.0937	36.7917	36.8931	36.8411	37.2352	36.9778	36.025	37.0414	36.6678	36.8877	36.7689	37.0788	37.4318	37.1321	36.9531
delta	0.897563	0.925989	1.09952	1.10453	0.909753	0.931953	0.855787	1.15545	0.79569	1.05431	0.863978	0.66432	0.993001	1.0252	0.423502	0.736997	1.04294	1.08596	0.998935	1.16124	0.988927	0.838367	0.756742	0.871586	1.13352	1.19966	0.969506	1.06186	0.797385	0.879637	1.08455	0.631254	0.815893	0.683805	1.15943	0.792963
S
	A																		B
	cao	morisima	wang	yamazaki	yang	yuan	minami	sun	bai	fuji	kannki	sun	kenji	hou	shen	wu	tsukahara	wakizaka	cao	morisima	wang	yamazaki	yang	yuan	minami	sun	bai	fuji	kannki	sun	kenji	hou	shen	wu	tsukahara	wakizaka
	sub1	sub2	sub3	sub4	sub5	sub6	sub7	sub8	sub9	sub10	sub11	sub12	sub13	sub14	sub15	sub16	sub17	sub18	sub1	sub2	sub3	sub4	sub5	sub6	sub7	sub8	sub9	sub10	sub11	sub12	sub13	sub14	sub15	sub16	sub17	sub18
0	36.4507	36.3073	36.4462	36.4834	36.3963	36.2567	36.0537	36.4006	36.5983	35.9317	36.3867	35.683	36.5522	35.0133	36.8486	37.1565	36.5725	36.1195	36.5098	36.3583	36.459	36.4243	36.414	36.3613	35.9791	36.0914	36.5826	36.1517	36.1737	35.7938	36.3066	36.2249	36.6395	36.8858	36.0636	36.2423
5	36.7802	36.6561	36.7114	36.8645	36.7826	36.5798	36.362	36.8989	36.9953	36.1387	36.6931	36.1279	36.8635	35.448	37.1368	37.4508	36.8164	36.4376	36.8178	36.6582	36.7964	36.8439	36.7265	36.6516	36.3527	36.4207	36.9098	36.4312	36.4975	36.1296	36.5952	36.6232	36.9127	37.2179	36.4183	36.5771
10	36.8608	36.7387	36.7438	36.9379	37.0411	36.6371	36.4513	36.8552	37.0458	36.3386	36.7782	36.2007	36.9497	35.6843	37.2093	37.4506	36.9007	36.5117	36.8681	36.7561	36.8362	36.8729	36.7668	36.6859	36.4486	36.4991	36.9059	36.5061	36.5898	36.2217	36.6759	36.6899	36.9902	37.246	36.5527	36.6006
15	36.9599	36.8492	36.795	36.9642	37.0271	36.7272	36.6201	36.9338	37.0383	36.427	36.8289	36.2971	36.9257	35.9595	37.2617	37.4841	36.912	36.6561	36.9067	36.8877	36.9034	36.8379	36.8274	36.7291	36.497	36.6243	36.9614	36.4669	36.6182	36.2257	36.777	36.717	37.0452	37.2427	36.6781	36.6568
20	37.0397	36.9597	36.8633	37.0283	37.0501	36.9053	36.7355	36.9924	37.0843	36.3719	36.8665	36.4472	36.9843	36.0246	37.3365	37.5301	36.9956	36.8012	36.9807	36.9669	36.9428	36.8624	36.8839	36.7925	36.5934	36.7596	36.9655	36.5141	36.6747	36.3178	36.9334	36.7388	37.0671	37.3185	36.7601	36.8473
25	37.0701	37.0829	36.904	37.1445	37.0932	37.0299	36.8281	37.07	37.1666	36.4296	36.8872	36.5669	37.0503	36.1268	37.3517	37.5143	37.0357	36.8736	37.0045	37.1045	37.0715	36.9066	36.9	36.8426	36.726	36.8441	36.9677	36.5889	36.71	36.375	37.0021	36.7404	37.1767	37.4385	36.841	36.9485
30	37.1391	37.1545	36.9783	37.2337	37.1936	37.0917	36.8855	37.1467	37.184	36.4653	36.9291	36.6151	37.1118	36.2789	37.433	37.5234	37.1471	36.9222	37.0429	37.1876	37.1454	36.9481	36.9441	36.9041	37.2382	36.9854	37.0767	36.6638	36.7372	36.4836	37.1526	36.7273	37.2108	37.4958	36.9205	37.0063
35	37.1998	37.2013	37.0389	37.2959	37.2928	37.1559	36.9572	37.2546	37.2178	36.6097	36.9715	36.6585	37.1329	36.4161	37.4708	37.5586	37.2652	36.9725	37.0716	37.2507	37.1795	37.013	36.9445	36.931	36.8575	36.9495	37.0962	36.7711	36.7538	36.4359	37.2296	36.7732	37.2608	37.5489	36.9747	37.1328
40	37.2321	37.2849	37.1056	37.3584	37.3119	37.2402	37.0265	37.3091	37.272	36.7324	37.0089	36.6831	37.1856	36.5016	37.5281	37.5883	37.3225	37.0178	37.0881	37.2529	37.2443	37.0737	36.9813	36.9582	36.858	36.9858	37.0242	36.8568	36.7874	36.5618	37.2989	36.8437	37.2975	37.5616	37.0109	37.1776
45	37.2596	37.3853	37.1491	37.3782	37.3189	37.3096	37.073	37.3857	37.2604	36.7598	37.0567	36.7024	37.1946	36.592	37.5359	37.6264	37.3116	37.0775	37.1419	37.2773	37.2838	37.1712	36.9418	37.0033	37.4565	37.1533	37.0924	36.9046	36.7946	36.6517	37.3094	36.8852	37.3297	37.5965	37.0503	37.2725
50	37.2954	37.4139	37.2023	37.3404	37.3157	37.3287	37.1261	37.435	37.2386	36.8374	37.0706	36.7517	37.1454	36.6666	37.5352	37.6647	37.2817	37.132	37.1958	37.2891	37.31	37.1266	37.03	37.0085	37.2754	37.1607	37.0811	36.8621	36.8063	36.6844	37.3023	36.9018	37.3571	37.6604	37.0777	37.2596
delta	0.844674	1.10658	0.756062	0.857049	0.919382	1.07205	1.07244	1.0343	0.640319	0.905623	0.683871	1.06868	0.593159	1.65332	0.686607	0.508115	0.709189	1.01255	0.685971	0.93085	0.851044	0.702232	0.615992	0.64723	1.29633	1.06931	0.498463	0.710412	0.632573	0.890565	0.995707	0.676908	0.717615	0.774629	1.01414	1.01729

## Sheet: SRc
W
	A																		B
	cao	morisima	wang	yamazaki	yang	yuan	minami	sun	bai	fuji	kannki	sun	kenji	hou	shen	wu	tsukahara	wakizaka	cao	morisima	wang	yamazaki	yang	yuan	minami	sun	bai	fuji	kannki	sun	kenji	hou	shen	wu	tsukahara	wakizaka
	sub1	sub2	sub3	sub4	sub5	sub6	sub7	sub8	sub9	sub10	sub11	sub12	sub13	sub14	sub15	sub16	sub17	sub18	sub1	sub2	sub3	sub4	sub5	sub6	sub7	sub8	sub9	sub10	sub11	sub12	sub13	sub14	sub15	sub16	sub17	sub18
0	0	0	0	0	0	0	0	0	0	0	0	0	0	0	0	0	0	0	0	0	0	0	0	0	0	0	0	0	0	0	0	0	0	0	0	0
5	0	-0.00118525	0.00109988	-0.00137409	-0.000275023	-0.000403079	-0.0019444	-0.000393072	-0.00080519	-0.00036855	-0.00135701	-0.000973409	-0.00155792	-0.0007425	-0.000975957	-0.000390046	-0.00207965	-0.00165878	-5.90674e-05	-0.00133112	-0.00064065	-0.000940966	0.000432735	-0.000979133	-0.000319157	0.000111494	0.000516801	0.000364276	-0.0004075	-0.00168558	-0.000169658	-0.00196747	-0.000521528	-9.13048e-05	-0.000927988	-0.000792165
10	0	-0.00235173	0.00234191	-0.00168775	-0.000636068	-0.00056338	0.0059312	-0.0006197	-0.00179533	-0.000157486	-0.00206798	-0.00251398	-0.00317524	-0.00117167	-0.00169745	-0.000747896	-0.00290574	-0.00308665	-2.23751e-05	-0.00256092	-0.00142658	-0.00174792	0.00091002	-0.001802	-0.000418184	0.000510934	0.00111422	0.00322088	-0.000401371	-0.00237603	0.000486524	-0.00315042	-0.000556789	3.5682e-05	-0.00144741	-0.00131238
15	0	-0.00304345	0.00559531	0.0794329	0.0508377	-0.000963755	0.0904178	0.00128152	0.00182933	0.0199265	0.0796127	0.0220854	-0.0036752	0.000334637	-0.00166708	-0.00101042	0.0511322	0.0707399	0.0202669	-0.00347108	-0.00192666	0.0229471	0.0359826	0.000974752	0.0262224	0.016893	0.00491918	0.0730859	0.119639	0.0260946	0.0182427	-0.00216779	0.0309441	0.000462699	0.0631618	-0.00191799
20	0.16	0.00163484	0.0368861	0.208504	0.187133	0.0612548	0.215817	0.0694585	0.0729962	0.18847	0.237576	0.108758	0.0893441	0.0943063	0.0130695	0.000145985	0.210999	0.274084	0.212833	-0.0042447	0.0308936	0.169992	0.190126	0.0453787	0.123918	0.13149	0.107181	0.153154	0.334276	0.187142	0.177032	0.0753231	0.064213	0.0074678	0.336279	0.0861273
25	0.29	0.00850539	0.0572122	0.243123	0.246558	0.172354	0.284729	0.171919	0.185457	0.237249	0.286706	0.162035	0.149512	0.328649	0.0244085	0.0773897	0.271494	0.363674	0.311092	-0.00445306	0.0888127	0.224626	0.238811	0.217634	0.229284	0.186305	0.184945	0.204579	0.34111	0.223999	0.181203	0.276183	0.121689	0.0610149	0.421186	0.14239
30	0.37	0.0245416	0.0819838	0.26579	0.289821	0.249879	0.351047	0.228928	0.214243	0.404192	0.319222	0.197166	0.270268	0.44625	0.0464875	0.132823	0.323925	0.401377	0.363837	-0.00334918	0.10739	0.285846	0.344822	0.244821	0.263541	0.23123	0.247806	0.125173	0.445069	0.247971	0.240365	0.341057	0.139239	0.0891886	0.553874	0.204529
35	0.41	0.0362921	0.100367	0.268268	0.270476	0.331071	0.326592	0.244001	0.364974	0.486013	0.328724	0.22143	0.209045	0.50831	0.0686811	0.172452	0.323626	0.452479	0.404773	0.000391212	0.132162	0.325414	0.277225	0.286534	0.365509	0.269779	0.262574	0.275895	0.378324	0.257966	0.274853	0.400616	0.151813	0.129697	0.558164	0.227011
40	0.43	0.0409014	0.123327	0.341526	0.243992	0.36161	0.360395	0.280089	0.342406	0.550186	0.341502	0.23209	0.324275	0.58331	0.0526425	0.177289	0.393017	0.489931	0.41482	0.00560892	0.167208	0.387532	0.304658	0.322076	0.330315	0.26586	0.36704	0.334247	0.453783	0.279948	0.297402	0.465268	0.128697	0.0931243	0.620477	0.27841
45	0.44	0.0475252	0.132433	0.364305	0.282238	0.377513	0.351241	0.290941	0.338178	0.523135	0.351687	0.211466	0.371912	0.653045	0.0817288	0.189305	0.404073	0.474679	0.46201	0.00766244	0.164383	0.388961	0.341159	0.310107	0.357086	0.278783	0.348912	0.284107	0.554081	0.285793	0.334287	0.423251	0.172407	0.116645	0.627363	0.298278
50	0.47	0.0550919	0.135459	0.371767	0.283638	0.39475	0.39181	0.303285	0.382467	0.560412	0.368362	0.243943	0.415022	0.645348	0.0808801	0.206316	0.400626	0.527416	0.442345	0.0118427	0.175243	0.330782	0.342644	0.269794	0.37576	0.290917	0.358952	0.300559	0.502365	0.275547	0.353837	0.497635	0.133017	0.107613	0.687052	0.324151
S
	A																		B
	cao	morisima	wang	yamazaki	yang	yuan	minami	sun	bai	fuji	kannki	sun	kenji	hou	shen	wu	tsukahara	wakizaka	cao	morisima	wang	yamazaki	yang	yuan	minami	sun	bai	fuji	kannki	sun	kenji	hou	shen	wu	tsukahara	wakizaka
	sub1	sub2	sub3	sub4	sub5	sub6	sub7	sub8	sub9	sub10	sub11	sub12	sub13	sub14	sub15	sub16	sub17	sub18	sub1	sub2	sub3	sub4	sub5	sub6	sub7	sub8	sub9	sub10	sub11	sub12	sub13	sub14	sub15	sub16	sub17	sub18
0	0	0	0	0	0	0	0	0	0	0	0	0	0	0	0	0	0	0	0	0	0	0	0	0	0	0	0	0	0	0	0	0	0	0	0	0
5	-0.000771706	-0.00290765	-0.000808026	-0.00276412	0.00497213	-0.0018838	-0.00227273	-0.00358985	-0.0086129	-0.00272383	-0.00156858	-0.00198099	-0.00166471	-0.00232377	-0.00102873	-0.00105949	-0.00223435	-0.00155335	-0.000762752	-0.000107055	-0.000760848	-0.000657826	-0.00208567	-0.00187628	-0.00276201	-0.00281295	-0.000178512	0.0011944	-0.00169899	-0.00183104	-0.00119542	-0.00335287	-0.00122491	-0.000878709	-0.00123156	-0.0033822
10	-0.00164286	-0.00508909	-0.00176172	0.0070654	0.155235	-0.00312114	-0.00439299	-0.00640073	0.0223844	0.00713495	0.0187381	-0.00308091	0.108936	-0.00426143	-0.00182895	-0.00187793	0.018526	-0.00267846	-0.0011654	0.000120408	-0.00101701	0.0377155	0.0034688	-0.00352929	-0.00494439	0.00611048	0.00670233	0.167958	0.00835959	-0.00324604	0.0834206	-0.00617475	-0.00200884	-0.00166665	0.0289431	-0.00534303
15	0.0828778	0.00340848	0.00834788	0.0925577	0.388059	-0.00371851	0.040157	0.0337781	0.0836834	0.200769	0.16196	0.0617006	0.245353	0.086831	0.0031463	-0.00255346	0.137487	0.103322	0.0390024	0.0188409	0.0216265	0.141945	0.117333	-0.00412732	0.00737897	0.0934118	0.0673088	0.258523	0.0878834	0.041916	0.195944	-0.00858589	0.0239856	-0.00233763	0.151752	0.0893683
20	0.296246	0.0444687	0.0618522	0.187195	0.509049	0.0289328	0.252445	0.0902704	0.228498	0.278539	0.25223	0.176854	0.431187	0.245617	0.0323836	0.0110224	0.234598	0.283076	0.24807	0.0992879	0.160521	0.209137	0.279727	0.100812	0.170761	0.199425	0.159233	0.36641	0.178314	0.133704	0.297606	0.0164048	0.0463102	-0.00268762	0.251217	0.247688
25	0.345044	0.0797186	0.143979	0.298189	0.537336	0.356276	0.369843	0.148231	0.28378	0.420993	0.323435	0.230018	0.501601	0.351888	0.058393	0.0410956	0.302767	0.389103	0.372464	0.185058	0.213481	0.275311	0.303386	0.245731	0.240097	0.229071	0.173413	0.436094	0.24309	0.172475	0.355342	0.109186	0.0971241	0.00227025	0.295267	0.31268
30	0.373916	0.106085	0.187662	0.366719	0.605203	0.483503	0.428008	0.187074	0.253678	0.400194	0.375886	0.256611	0.574911	0.444884	0.092719	0.0576331	0.291899	0.462439	0.446598	0.232476	0.258163	0.320687	0.327965	0.337376	0.257254	0.265868	0.31608	0.477193	0.262886	0.205062	0.433324	0.144041	0.103577	0.0226485	0.320688	0.361388
35	0.389652	0.126287	0.202821	0.408523	0.62154	0.43874	0.45462	0.201564	0.28915	0.46418	0.391695	0.270504	0.596044	0.46795	0.10604	0.081586	0.396511	0.531232	0.453548	0.273568	0.32058	0.356614	0.365121	0.386486	0.334286	0.270788	0.373283	0.46664	0.286811	0.212541	0.422544	0.235796	0.107615	0.0767795	0.326949	0.394012
40	0.433181	0.136205	0.235638	0.425261	0.667303	0.496127	0.500877	0.206099	0.292672	0.529516	0.42476	0.330732	0.60168	0.503195	0.136286	0.0998877	0.421401	0.502656	0.481185	0.282524	0.338399	0.395431	0.376312	0.415133	0.332059	0.295776	0.413999	0.510569	0.333737	0.22794	0.403491	0.253633	0.134091	0.0741291	0.357067	0.414658
45	0.432117	0.156098	0.256033	0.416223	0.612725	0.556416	0.498359	0.21978	0.266751	0.513665	0.450524	0.317217	0.632935	0.505492	0.124301	0.107104	0.42385	0.562419	0.49594	0.297908	0.35268	0.425435	0.360268	0.445621	0.33971	0.316132	0.387294	0.524306	0.318312	0.210783	0.444662	0.26781	0.116405	0.0583671	0.37501	0.469713
50	0.47	0.152549	0.246045	0.438192	0.686562	0.528627	0.517352	0.221739	0.272706	0.499214	0.447407	0.312383	0.528636	0.512036	0.116835	0.0830819	0.401765	0.565549	0.494273	0.29137	0.363118	0.388997	0.372721	0.466865	0.361691	0.300906	0.374508	0.40395	0.356408	0.212524	0.397755	0.312761	0.130614	0.0686976	0.399731	0.414968
	0	0.0974568	0.110586	0.0664253	0.0311891	0.133877	0.125542	-0.0815463	-0.109762	-0.0611981	0.0790455	0.0684394	0.113614	-0.133312	0.0359549	-0.123234	0.00113942	0.0381327	0.0519276	0.279528	0.187875	0.0582143	0.0300777	0.197071	-0.0140693	0.00998862	0.015556	0.103392	-0.145957	-0.0630229	0.0439178	-0.184874	-0.00240286	-0.0389155	-0.28732	0.0908168

## Sheet: SRf
W
	A																		B
	cao	morisima	wang	yamazaki	yang	yuan	minami	sun	bai	fuji	kannki	sun	kenji	hou	shen	wu	tsukahara	wakizaka	cao	morisima	wang	yamazaki	yang	yuan	minami	sun	bai	fuji	kannki	sun	kenji	hou	shen	wu	tsukahara	wakizaka
	sub1	sub2	sub3	sub4	sub5	sub6	sub7	sub8	sub9	sub10	sub11	sub12	sub13	sub14	sub15	sub16	sub17	sub18	sub1	sub2	sub3	sub4	sub5	sub6	sub7	sub8	sub9	sub10	sub11	sub12	sub13	sub14	sub15	sub16	sub17	sub18
0	0	0	0	0	0	0	0	0	0	0	0	0	0	0	0	0	0	0	0	0	0	0	0	0	0	0	0	0	0	0	0	0	0	0	0	0
5	-0.0010967	-0.00117738	-0.00057343	-0.000599492	-0.000304115	-0.000410072	-0.0022197	-0.000399573	-0.000587349	0.000142093	-0.00113043	-0.000930494	-0.001423	-0.00072134	-0.00126949	-0.00041864	-0.00174133	-0.00160222	0.000143532	-0.000847955	-0.000849659	-0.000637287	0.00104361	-0.00107949	5.4237e-05	0.000111987	0.000565974	0.000559046	-0.000527981	-0.00138349	0.000314298	-0.00214001	-0.00056578	0.000274371	-0.000609941	-0.000338011
10	-0.00210959	-0.00206129	-0.00160815	0.00334759	-0.000128705	-0.000220124	0.00804551	-0.000594267	-0.000667878	0.00218746	0.0077277	-0.000166414	-0.00244254	-0.001131	-0.00187138	-0.000751117	-0.00166598	0.00215869	0.000550357	-0.00172064	-0.00168769	-4.31629e-05	0.0018855	-0.00158469	0.000424448	0.000688656	0.00144764	0.0274756	0.000367383	0.000157424	0.00309671	-0.0034995	0.00601957	0.000629615	-0.00074018	7.86875e-05
15	-0.00169382	-0.00300778	0.0152999	0.0655434	0.0661651	-0.000372682	0.0536187	0.00707076	0.00120563	0.0277721	0.156454	0.0549978	0.0075441	0.0218029	0.0349828	-0.000902029	0.0192058	0.1609	0.00412536	-0.00245568	0.00180619	0.0357064	0.0233853	0.00106557	0.0306029	0.0227633	0.00626137	0.156486	0.107957	0.0570722	0.0962126	-0.000911	0.082873	0.00297866	0.0341361	0.0174443
20	0.0415732	0.00452612	0.0625448	0.148964	0.148405	0.0601465	0.146658	0.075537	0.0480983	0.144596	0.262821	0.164994	0.147739	0.188696	0.149224	0.0199473	0.168597	0.324157	0.0634358	-0.00276123	0.0351874	0.134809	0.127496	0.0338018	0.0767819	0.139391	0.0711672	0.230324	0.256699	0.226109	0.219235	0.0935997	0.113096	0.0483582	0.170854	0.206433
25	0.104324	0.0140203	0.0961257	0.139507	0.189863	0.125736	0.198602	0.176321	0.0950711	0.19124	0.312121	0.227635	0.192662	0.342508	0.182013	0.184077	0.168227	0.365837	0.116171	-0.00280993	0.0860156	0.147241	0.142196	0.123948	0.168397	0.176654	0.112919	0.279005	0.268349	0.222173	0.290636	0.30238	0.189116	0.133414	0.187607	0.236311
30	0.152438	0.0345982	0.125494	0.181006	0.174693	0.187609	0.223698	0.222886	0.15762	0.288591	0.330376	0.266663	0.291035	0.427173	0.256545	0.258757	0.214039	0.384102	0.129536	-0.00155526	0.106434	0.200562	0.212277	0.149749	0.203204	0.210702	0.124652	0.160399	0.341618	0.256997	0.305482	0.347952	0.196798	0.183774	0.279635	0.273633
35	0.17159	0.0485319	0.14569	0.173984	0.192145	0.230146	0.232801	0.234994	0.233145	0.407098	0.375575	0.285334	0.251524	0.464319	0.284722	0.333403	0.224529	0.433619	0.164418	0.00124192	0.124111	0.226592	0.168367	0.183161	0.241023	0.231523	0.145146	0.349765	0.293129	0.292712	0.371148	0.38288	0.223519	0.21935	0.301333	0.307382
40	0.185057	0.0582497	0.184643	0.246673	0.173054	0.262365	0.241184	0.269717	0.215828	0.408681	0.385684	0.30922	0.357977	0.533288	0.269129	0.351712	0.297625	0.486767	0.168889	0.00472026	0.159355	0.239248	0.20762	0.23507	0.261291	0.222906	0.215823	0.406484	0.342897	0.304365	0.396336	0.419657	0.201426	0.201792	0.301628	0.327717
45	0.188394	0.0659682	0.200901	0.25255	0.203118	0.280543	0.243827	0.27626	0.207976	0.403616	0.401611	0.271251	0.403063	0.578898	0.328163	0.377818	0.266401	0.47076	0.194645	0.00753756	0.164634	0.266113	0.215484	0.205272	0.251123	0.24317	0.198056	0.306111	0.432481	0.301094	0.393363	0.415616	0.260674	0.251834	0.291918	0.372161
50	0.204171	0.0626243	0.202984	0.241433	0.207003	0.297487	0.28226	0.281516	0.235428	0.452852	0.386901	0.313076	0.408755	0.560168	0.33842	0.42328	0.281796	0.512923	0.162687	0.0105248	0.169882	0.177247	0.234847	0.204402	0.302025	0.247942	0.18415	0.355726	0.385061	0.311452	0.441937	0.394154	0.216066	0.240535	0.295634	0.374093
S
	A																		B
	cao	morisima	wang	yamazaki	yang	yuan	minami	sun	bai	fuji	kannki	sun	kenji	hou	shen	wu	tsukahara	wakizaka	cao	morisima	wang	yamazaki	yang	yuan	minami	sun	bai	fuji	kannki	sun	kenji	hou	shen	wu	tsukahara	wakizaka
	sub1	sub2	sub3	sub4	sub5	sub6	sub7	sub8	sub9	sub10	sub11	sub12	sub13	sub14	sub15	sub16	sub17	sub18	sub1	sub2	sub3	sub4	sub5	sub6	sub7	sub8	sub9	sub10	sub11	sub12	sub13	sub14	sub15	sub16	sub17	sub18
0	0	0	0	0	0	0	0	0	0	0	0	0	0	0	0	0	0	0	0	0	0	0	0	0	0	0	0	0	0	0	0	0	0	0	0	0
5	-0.000756945	-0.00203049	-0.000897787	-0.00195831	-0.00122697	-0.00145697	-0.00213202	-0.00289872	0.000816915	-0.00244399	-0.00107703	-0.00182001	-0.0102534	-0.00160764	-0.00104808	-0.00104473	-0.00271834	-0.00179619	-0.000110986	-0.000198572	-0.000548914	-0.000146347	-0.00213453	-0.00184874	-0.00267319	-0.0025461	-0.000331998	-0.00081685	-0.00117309	-0.00156943	-0.0182671	-0.00307572	-0.00066017	-0.000624304	-0.00091194	-0.00277458
10	-0.00103638	-0.0033502	-0.00125832	0.0236035	0.0341852	-0.00241894	-0.00406354	-0.00349081	0.0484877	-0.00180094	0.0514181	0.0226675	0.199014	-0.00138613	0.000985414	-0.00184616	0.00965807	0.0104738	-0.000664651	-0.000206036	-0.00063259	0.0509897	0.012802	-0.00333938	-0.0044525	0.0207405	0.00536496	0.0838026	0.0313172	0.00407856	0.226892	-0.00579314	0.01074	-0.00124003	0.0477853	0.0205094
15	0.0784482	0.00787067	0.0117857	0.0882594	0.123756	-0.00302143	0.00492996	0.0337195	0.196331	0.0995705	0.173766	0.199562	0.35646	0.143015	0.0530475	0.00124945	0.0848105	0.150715	0.0140295	0.0175331	0.00802835	0.174775	0.0670522	-0.000225259	-0.00293089	0.0864865	0.113123	0.15623	0.10303	0.128689	0.340998	-0.00716382	0.083999	-0.00162818	0.133282	0.195114
20	0.200533	0.0420254	0.0471676	0.151893	0.210367	0.0551888	0.107228	0.0938062	0.400734	0.213845	0.234729	0.3301	0.488068	0.323227	0.115717	0.0845247	0.161437	0.285418	0.109031	0.0552492	0.0514705	0.23596	0.147633	0.0514684	0.0733584	0.169571	0.198599	0.282339	0.202052	0.24959	0.387728	0.0354128	0.155014	-0.000123767	0.198898	0.311336
25	0.234168	0.0686686	0.110283	0.215944	0.236617	0.247428	0.159571	0.138816	0.377423	0.333414	0.273503	0.360997	0.547194	0.395178	0.148152	0.155669	0.180332	0.383992	0.177257	0.0949215	0.0794752	0.270939	0.187548	0.09266	0.10881	0.188004	0.248654	0.376	0.247343	0.287879	0.487616	0.0837806	0.266371	0.041248	0.249758	0.368723
30	0.273443	0.0890323	0.144693	0.263546	0.276826	0.295548	0.20689	0.170933	0.358748	0.315655	0.318954	0.386736	0.585103	0.480872	0.204807	0.197643	0.205221	0.435154	0.226961	0.107708	0.108531	0.339298	0.173932	0.154652	0.159904	0.212143	0.405747	0.409904	0.267849	0.332225	0.495121	0.131177	0.224678	0.0947163	0.278514	0.414301
35	0.275586	0.110939	0.163308	0.295681	0.283061	0.255382	0.227242	0.182918	0.405568	0.423226	0.335196	0.389159	0.606076	0.48447	0.223215	0.254327	0.27729	0.45394	0.226566	0.129027	0.141207	0.364733	0.229017	0.16255	0.195686	0.210243	0.424548	0.42248	0.297932	0.342534	0.5008	0.16615	0.276056	0.167749	0.311387	0.446966
40	0.310368	0.124567	0.188364	0.322016	0.304893	0.308877	0.261785	0.198543	0.39154	0.498926	0.367754	0.455902	0.618107	0.533204	0.261547	0.344745	0.305497	0.4529	0.265162	0.131518	0.153132	0.386315	0.211213	0.18975	0.192936	0.239784	0.418034	0.445436	0.357543	0.347225	0.46289	0.180362	0.31214	0.15065	0.309569	0.488652
45	0.319945	0.14138	0.207054	0.317652	0.287	0.342603	0.25241	0.210344	0.366108	0.463722	0.362269	0.385498	0.638696	0.511612	0.264473	0.359164	0.302983	0.481944	0.27103	0.132852	0.166357	0.43992	0.241523	0.205457	0.218253	0.243407	0.387445	0.461034	0.331358	0.320011	0.539978	0.211235	0.26002	0.132825	0.374306	0.509571
50	0.335243	0.135236	0.198723	0.328196	0.314827	0.326597	0.282562	0.207326	0.379607	0.472624	0.374801	0.44955	0.557366	0.533042	0.240977	0.367567	0.281599	0.492162	0.273442	0.139225	0.167303	0.356415	0.223128	0.222359	0.251365	0.24039	0.418502	0.420396	0.371727	0.360309	0.442645	0.264564	0.313232	0.194208	0.364354	0.496218
	0.131072	0.0726113	-0.00426042	0.0867627	0.107825	0.0291099	0.000301502	-0.0741898	0.144179	0.019772	-0.0120999	0.136473	0.148611	-0.0271262	-0.0974431	-0.0557125	-0.000197431	-0.0207613	0.110755	0.1287	-0.00257866	0.179168	-0.0117189	0.0179571	-0.0506603	-0.00755189	0.234353	0.0646699	-0.0133332	0.0488578	0.000708906	-0.12959	0.0971666	-0.0463268	0.0687207	0.122125

## Sheet: SKBF C
	A										DELETE									B
	cao	morisima	wang	yamazaki	yang	yuan	minami	sun	bai	fuji	kannki	sun	kenji	hou	shen	wu	tsukahara	wakizaka		cao	morisima	wang	yamazaki	yang	yuan	minami	sun	bai	fuji	kannki	sun	kenji	hou	shen	wu	tsukahara	wakizaka
	sub1	sub2	sub3	sub4	sub5	sub6	sub7	sub8	sub9	sub10	sub11	sub12	sub13	sub14	sub15	sub16	sub17	sub18		sub1	sub2	sub3	sub4	sub5	sub6	sub7	sub8	sub9	sub10	sub11	sub12	sub13	sub14	sub15	sub16	sub17	sub18
0	0.198537	0.21732	0.319293	0.350847	0.143063	0.31125	1.21558	0.516537	0.20291	0.3214	0.489137	0.12557	0.28891	0.315483	0.390247	0.27786	0.557493	0.137827		0.345993	0.281727	0.274063	0.2712	0.24572	0.316637	0.194533	0.188513	0.23	0.38108	0.204903	0.240987	1.06868	0.392437	0.246773	0.242433	0.31468	0.177177
5	0.217423	0.218347	0.320833	0.40329	0.169797	0.317977	1.00884	0.535423	0.216457	0.350733	0.56125	0.11934	0.279153	0.286147	0.42356	0.29252	0.708003	0.14971		0.364243	0.274863	0.234877	0.270493	0.203497	0.305653	0.19785	0.204743	0.22	0.546607	0.20574	0.223167	0.888327	0.35999	0.299213	0.25317	0.35927	0.15374
10	0.243667	0.31676	0.31104	0.420387	0.195027	0.328427	0.79257	0.50654	0.261017	0.459603	0.771527	0.14386	0.37051	0.3381	0.497437	0.278767	0.936177	0.175073		0.37115	0.330073	0.263077	0.290897	0.27469	0.353613	0.211133	0.219273	0.24	0.70193	0.301467	0.30301	1.22826	0.373197	0.341327	0.255917	0.495217	0.325103
15	0.35808	0.489093	0.43766	0.45045	0.356827	0.34991	0.56119	0.43903	0.37529	0.670987	0.94506	0.215747	0.50079	0.46286	0.540073	0.306283	1.3187	0.284413		0.440233	0.353283	0.38827	0.34367	0.28932	0.379703	0.233227	0.24648	0.31	0.870873	0.338377	0.387237	1.67345	0.456737	0.37572	0.26984	0.57741	0.33319
20	0.595253	0.770617	0.420217	0.484767	0.500917	0.374373	0.51742	0.3828	0.6303	0.827907	1.03147	0.345813	0.67807	0.668963	0.512767	0.330607	1.42049	0.44279		0.637833	0.42309	0.60754	0.38671	0.54081	0.463617	0.370917	0.502727	0.37	1.08009	0.394927	0.58068	2.11371	0.675597	0.374383	0.3178	0.68567	0.517273
25	0.658167	0.98037	0.577193	0.627173	0.53829	0.547447	0.514697	0.437317	0.782357	1.07766	1.10519	0.385563	0.764457	0.80303	0.594677	0.33013	1.31165	0.56378		0.739427	0.548757	0.650963	0.437553	0.546733	0.49651	0.41086	0.464403	0.38	1.24386	0.492797	0.616423	2.39851	1.23429	0.407753	0.3349	0.73058	0.63401
30	0.696863	1.06851	0.702863	0.699447	0.566487	0.63635	0.50457	0.50164	0.801687	1.04122	1.0707	0.432893	0.830817	0.852233	0.728567	0.353043	1.00833	0.65583		0.850173	0.62558	0.69411	0.46744	0.680027	0.528967	0.346047	0.574343	0.56	1.45199	1.1513	0.687313	2.48708	1.41444	0.422743	0.362197	0.685323	0.714563
35	0.74234	1.07815	0.724187	0.71811	0.563763	0.618423	0.461843	0.575767	0.92441	1.17244	1.05828	0.451327	0.846517	0.861957	0.776403	0.368133	0.877273	0.73729		0.859833	0.62069	0.78122	0.47543	0.864587	0.53062	0.477027	0.57039	0.65	1.6219	1.59611	0.71905	2.39633	1.62793	0.417527	0.3853	0.647	0.771783
40	0.7721	1.09656	0.86721	0.72644	0.56859	0.573547	0.481883	0.640223	1.01057	1.2897	1.05072	0.48378	0.81124	0.8739	0.918073	0.383013	0.786877	0.700857		0.901187	0.597077	0.798987	0.50567	1.01213	0.473947	0.442863	0.620647	0.7	1.78911	1.3074	0.70358	2.39686	1.64421	0.43926	0.377103	0.572143	0.783147
45	0.78492	1.11779	0.971073	0.721423	0.55445	0.571407	0.44349	0.74649	1.03216	1.26595	1.04534	0.507633	0.857247	0.87012	0.876593	0.40994	0.753287	0.746553		0.9303	0.63833	0.777553	0.51783	0.80922	0.491653	0.602893	0.64136	0.7	1.7874	1.09811	0.655437	2.29866	1.66279	0.425763	0.36579	0.64294	0.856313
50	0.742023	1.14761	0.844893	0.747087	0.56885	0.56091	0.485063	0.800707	1.08252	1.23276	1.02077	0.495067	0.759707	0.845567	0.849697	0.42358	0.695163	0.697343		0.941137	0.59799	0.782297	0.510897	0.724233	0.490447	0.624883	0.67074	0.6	1.41874	0.828063	0.635853	2.18227	1.62305	0.4134	0.34977	0.73381	0.7552
MAX	cao	morisima	wang	yamazaki	yang	yuan	minami	sun	bai	fuji	kannki	sun	kenji	hou	shen	wu	tsukahara	wakizaka		cao	morisima	wang	yamazaki	yang	yuan	minami	sun	bai	fuji	kannki	sun	kenji	hou	shen	wu	tsukahara	wakizaka
	sub1	sub2	sub3	sub4	sub5	sub6	sub7	sub8	sub9	sub10	sub11	sub12	sub13	sub14	sub15	sub16	sub17	sub18		sub1	sub2	sub3	sub4	sub5	sub6	sub7	sub8	sub9	sub10	sub11	sub12	sub13	sub14	sub15	sub16	sub17	sub18
0	11.96	11.9407	20.0813	29.9869	12.4403	13.6513	61.0846	21.3445	8.02016	13.1721	16.0373	8.60068	11.8406	21.4615	15.0674	15.0195	44.9591	10.6021		14.1222	15.6515	21.0818	28.25	11.8135	20.0403	10.6886	10.2453	12.9944	17.3218	6.83011	14.7845	32.984	17.3645	10.7761	10.6799	24.9746	10.8035
5	13.0978	11.9971	20.1782	34.4692	14.7649	13.9463	50.6955	22.1249	8.5556	14.3743	18.4016	8.17397	11.4407	19.4658	16.3537	15.8119	57.097	11.5162		14.8671	15.2702	18.0674	28.1764	9.78349	19.3451	10.8709	11.1274	12.4294	24.8458	6.858	13.6912	27.4175	15.9288	13.0661	11.1529	28.5135	9.37439
10	14.6787	17.4044	19.5623	35.9305	16.9588	14.4047	39.8276	20.9314	10.3169	18.8362	25.296	9.85342	15.1848	23	19.206	15.0685	75.4981	13.4672		15.149	18.3374	20.2367	30.3017	13.2063	22.3806	11.6007	11.917	13.5593	31.9059	10.0489	18.5896	37.9093	16.5131	14.9051	11.2739	39.3029	19.8234
15	21.5711	26.8733	27.5258	38.5	31.0284	15.3469	28.2005	18.1417	14.8336	27.4995	30.9856	14.7772	20.5242	31.4871	20.8523	16.5559	106.347	21.8779		17.9687	19.6269	29.8669	35.799	13.9096	24.0319	12.8147	13.3957	17.5141	39.5852	11.2792	23.7569	51.6496	20.2096	16.407	11.8872	45.8262	20.3165
20	35.8586	42.3416	26.4287	41.433	43.558	16.4199	26.001	15.8182	24.913	33.9306	33.8187	23.6858	27.7898	45.5077	19.7979	17.8706	114.556	34.0608		26.034	23.505	46.7338	40.2823	26.0005	29.3428	20.38	27.3221	20.904	49.0952	13.1642	35.6245	65.2381	29.8937	16.3486	14	54.4183	31.5411
25	39.6486	53.8665	36.3015	53.6046	46.8078	24.0108	25.8642	18.0709	30.9232	44.1663	36.2358	26.4084	31.3302	54.6279	22.9605	17.8449	105.778	43.3677		30.1807	30.4865	50.0741	45.5785	26.2853	31.4247	22.5747	25.2393	21.4689	56.5392	16.4266	37.8174	74.0281	54.6145	17.8058	14.7533	57.9825	38.6591
30	41.9797	58.7092	44.2052	59.7818	49.2597	27.9101	25.3553	20.7289	31.6872	42.673	35.105	29.6502	34.0499	57.9751	28.13	19.0834	81.3167	50.4485		34.701	34.7544	53.3931	48.6917	32.6936	33.4789	19.0136	31.2143	31.6384	65.9995	38.3768	42.1665	76.7618	62.5857	18.4604	15.9558	54.3907	43.5709
35	44.7193	59.239	45.5463	61.3769	49.0229	27.1238	23.2082	23.792	36.5379	48.0507	34.6976	30.9128	34.6933	58.6365	29.977	19.8991	70.7478	56.7146		35.0952	34.4828	60.0938	49.524	41.5667	33.5835	26.2103	30.9995	36.7232	73.7229	53.2036	44.1135	73.9609	72.0323	18.2326	16.9736	51.3492	47.06
40	46.512	60.2507	54.5415	62.0889	49.4426	25.1556	24.2152	26.4555	39.9433	52.8564	34.4497	33.1356	33.2475	59.449	35.4468	20.7034	63.4578	53.9121		36.7831	33.1709	61.4605	52.674	48.6599	29.9966	24.3332	33.7308	39.548	81.3233	43.5799	43.1644	73.9772	72.7527	19.1817	16.6125	45.4082	47.7528
45	47.2843	61.417	61.0738	61.6601	48.213	25.0617	22.2859	30.8467	40.797	51.8831	34.2736	34.7694	35.1331	59.1918	33.8453	22.1589	60.7489	57.4272		37.9714	35.4628	59.8118	53.9406	38.9048	31.1173	33.126	34.8565	39.548	81.2453	36.6037	40.2108	70.9463	73.5749	18.5923	16.1141	51.027	52.2142
50	44.7002	63.0555	53.1379	63.8536	49.4652	24.6013	24.375	33.0871	42.7872	50.5231	33.4679	33.9087	31.1355	57.5215	32.8068	22.8962	56.0616	53.6418		38.4137	33.2217	60.1767	53.2184	34.8189	31.0409	34.3342	36.4533	33.8983	64.4882	27.6021	39.0094	67.354	71.8164	18.0524	15.4084	58.2389	46.0488
max	1.66	1.82	1.59	1.17	1.15	2.28	1.99	2.42	2.53	2.44	3.05	1.46	2.44	1.47	2.59	1.85	1.24	1.3		2.45	1.8	1.3	0.96	2.08	1.58	1.82	1.84	1.77	2.2	3	1.63	3.24	2.26	2.29	2.27	1.26	1.64
MAX delta
	sub1	sub2	sub3	sub4	sub5	sub6	sub7	sub8	sub9	sub10	sub11	sub12	sub13	sub14	sub15	sub16	sub17	sub18		sub1	sub2	sub3	sub4	sub5	sub6	sub7	sub8	sub9	sub10	sub11	sub12	sub13	sub14	sub15	sub16	sub17	sub18
0	0	0	0	0	0	0	0	0	0	0	0	0	0	0	0	0	0	0		0	0	0	0	0	0	0	0	0	0	0	0	0	0	0	0	0	0
5	1.13775	0.0564103	0.0968553	4.48234	2.32464	0.295029	-10.3891	0.780441	0.535441	1.20219	2.36437	-0.426712	-0.399863	-1.99569	1.28623	0.792432	12.1379	0.914103		0.744898	-0.381296	-3.01436	-0.0736111	-2.02997	-0.695148	0.182234	0.882065	-0.564972	7.52394	0.0278889	-1.09325	-5.56646	-1.43569	2.28996	0.472981	3.53889	-1.42907
10	2.71867	5.46374	-0.519078	5.94359	4.51855	0.753363	-21.257	-0.413085	2.29671	5.66407	9.25869	1.25274	3.34426	1.53855	4.13861	0.049009	30.539	2.86513		1.0268	2.68593	-0.845128	2.05174	1.39279	2.3403	0.912088	1.67174	0.564972	14.5841	3.21878	3.80511	4.92531	-0.851327	4.12897	0.593979	14.3283	9.01992
15	9.61104	14.9326	7.44444	8.51311	18.5881	1.69561	-32.8841	-3.20275	6.81344	14.3273	14.9483	6.17648	8.68361	10.0256	5.78481	1.5364	61.3876	11.2759		3.84653	3.97537	8.78513	7.54896	2.09615	3.99156	2.12601	3.15036	4.51977	22.2633	4.44911	8.97239	18.6656	2.84513	5.63086	1.20734	20.8516	9.51301
20	23.8986	30.4009	6.34738	11.4462	31.1177	2.76857	-35.0836	-5.52631	16.8929	20.7585	17.7814	15.0852	15.9492	24.0463	4.7305	2.85117	69.5968	23.4587		11.9118	7.85352	25.6521	12.0323	14.187	9.30253	9.69139	17.0768	7.9096	31.7733	6.33411	20.8401	32.2541	12.5292	5.57249	3.32012	29.4437	20.7376
25	27.6886	41.9258	16.2201	23.6177	34.3675	10.3595	-35.2204	-3.27355	22.903	30.9941	20.1986	17.8078	19.4896	33.1664	7.89305	2.82541	60.8194	32.7656		16.0585	14.835	28.9923	17.3285	14.4718	11.3844	11.8861	14.994	8.47458	39.2174	9.59644	23.0329	41.0441	37.25	7.02969	4.07342	33.0079	27.8557
30	30.0197	46.7685	24.1239	29.7949	36.8194	14.2588	-35.7293	-0.615565	23.6671	29.5008	19.0678	21.0495	22.2093	36.5136	13.0625	4.06396	36.3575	39.8464		20.5788	19.103	32.3113	20.4417	20.8801	13.4386	8.32491	20.969	18.6441	48.6777	31.5467	27.382	43.7779	45.2212	7.68428	5.27592	29.4161	32.7675
35	32.7592	47.2984	25.465	31.39	36.5826	13.4725	-37.8764	2.44752	28.5178	34.8786	18.6603	22.3121	22.8527	37.1751	14.9095	4.87964	25.7887	46.1126		20.9731	18.8313	39.0121	21.274	29.7532	13.5432	15.5216	20.7542	23.7288	56.4011	46.3734	29.329	40.977	54.6678	7.45648	6.29369	26.3746	36.2565
40	34.552	48.3101	34.4602	32.102	37.0023	11.5042	-36.8693	5.11102	31.9232	39.6843	18.4125	24.5349	21.407	37.9875	20.3794	5.68396	18.4987	43.31		22.661	17.5194	40.3787	24.424	36.8465	9.95633	13.6445	23.4855	26.5537	64.0015	36.7498	28.38	40.9932	55.3882	8.40553	5.9326	20.4336	36.9494
45	35.3243	49.4764	40.9925	31.6732	35.7728	11.4104	-38.7987	9.5022	32.7768	38.7109	18.2363	26.1687	23.2925	37.7304	18.7779	7.13946	15.7898	46.8251		23.8493	19.8113	38.73	25.6906	27.0913	11.077	22.4374	24.6112	26.5537	63.9235	29.7736	25.4264	37.9623	56.2105	7.81616	5.43421	26.0524	41.4108
50	32.7402	51.1148	33.0566	33.8667	37.0249	10.95	-36.7095	11.7426	34.7671	37.351	17.4306	25.308	19.2949	36.0601	17.7394	7.87676	11.1024	43.0397		24.2916	17.5702	39.0949	24.9684	23.0054	11.0006	23.6456	26.208	20.904	47.1664	20.772	24.2249	34.3701	54.4519	7.27627	4.72849	33.2643	35.2453

## Sheet: SKBF F
	A										DELETE									B
	cao	morisima	wang	yamazaki	yang	yuan	minami	sun	bai	fuji	kannki	sun	kenji	hou	shen	wu	tsukahara	wakizaka		cao	morisima	wang	yamazaki	yang	yuan	minami	sun	bai	fuji	kannki	sun	kenji	hou	shen	wu	tsukahara	wakizaka
	sub1	sub2	sub3	sub4	sub5	sub6	sub7	sub8	sub9	sub10	sub11	sub12	sub13	sub14	sub15	sub16	sub17	sub18		sub1	sub2	sub3	sub4	sub5	sub6	sub7	sub8	sub9	sub10	sub11	sub12	sub13	sub14	sub15	sub16	sub17	sub18
0	0.27482	0.26569	0.298733	0.4949	0.277237	0.266093	0.28048	0.23914	0.506303	0.30005	0.370653	0.187487	0.617327	0.2757	0.277753	0.30969	0.551397	0.283967		0.17457	0.109713	0.20144	0.24628	0.45785	0.21927	0.310657	0.257283	0.42814	0.182967	0.201127	0.189417	0.609207	0.235063	0.222213	0.27521	0.401577	0.408757
5	0.245613	0.2633	0.28687	0.598143	0.25951	0.27726	0.222437	0.239083	0.58065	0.32544	0.39548	0.150113	0.576763	0.229773	0.284017	0.30497	0.478297	0.373427		0.195043	0.103963	0.190077	0.257193	0.27851	0.20621	0.305703	0.238413	0.43004	0.193463	0.209143	0.229513	0.551207	0.233217	0.274567	0.28418	0.455547	0.41422
10	0.36415	0.31346	0.318367	0.700553	0.294357	0.274663	0.299457	0.232873	0.646013	0.389597	0.477997	0.201477	0.928097	0.256853	0.307943	0.306223	0.57336	0.482787		0.196447	0.188747	0.195243	0.326743	0.402287	0.221837	0.346467	0.259643	0.497207	0.260387	0.329423	0.27348	0.918203	0.241893	0.360063	0.28641	0.615157	0.538773
15	0.46171	0.4255	0.378627	0.830643	0.447003	0.289277	0.41535	0.23945	0.881997	0.545903	0.732453	0.461117	1.39833	0.318673	0.352543	0.36699	0.73456	0.6394		0.210363	0.265493	0.230977	0.48927	0.391867	0.236823	0.327237	0.33781	0.659617	0.3887	0.360113	0.42192	1.30477	0.302497	0.418527	0.290757	0.895253	0.8974
20	0.775393	0.602027	0.48989	0.939383	0.715693	0.319253	0.527807	0.327933	1.32379	0.669907	0.91455	1.00022	1.75534	0.547337	0.379153	0.427667	0.95818	0.862227		0.349713	0.320187	0.337477	0.675977	0.660443	0.31369	0.407223	0.48775	0.831803	0.586667	0.614913	0.608643	1.58202	0.354667	0.4496	0.333697	1.19609	1.26155
25	0.971293	0.684297	0.802057	1.12588	0.863437	0.414457	0.63978	0.39231	1.35456	0.87583	1.01071	1.04647	1.83759	0.76962	0.398823	0.457537	1.16441	1.03153		0.421753	0.392557	0.373187	0.876213	0.687763	0.352473	0.478567	0.5259	0.932103	0.69101	0.597293	0.817567	1.64233	0.457677	0.52121	0.352657	1.38407	1.23891
30	1.05134	0.715943	1.03427	1.18992	0.981953	0.478463	0.705283	0.46134	1.33984	0.924053	1.05841	1.05683	1.81171	0.89189	0.445147	0.51944	1.27573	1.32382		0.477427	0.44453	0.429757	0.964447	0.858523	0.39507	0.498593	0.63565	1.22447	0.730227	0.80198	0.8732	1.78454	0.512307	0.52771	0.374233	1.45571	1.27553
35	1.05174	0.754263	1.09179	1.22449	1.0162	0.452017	0.754117	0.484417	1.32965	1.01029	1.10185	1.02092	1.85632	0.940337	0.496927	0.604247	1.60045	1.26644		0.464803	0.524687	0.55321	0.984873	0.82185	0.449627	0.638977	0.617973	1.31313	0.740497	0.670303	0.90626	1.74517	0.70354	0.56525	0.491007	1.57287	1.36828
40	1.06067	0.770263	1.22792	1.235	1.07812	0.477317	0.782017	0.537493	1.33468	1.07496	1.13476	1.02928	1.82866	0.960903	0.57072	0.705563	1.67539	1.30014		0.545677	0.529497	0.55413	1.09354	1.01051	0.41117	0.609533	0.710917	1.33938	0.73867	0.779297	0.917843	1.76423	0.68587	0.63292	0.486383	1.56723	1.39946
45	1.00703	0.776477	1.26435	1.27931	1.09442	0.544927	0.821847	0.645743	1.35276	1.04215	1.14534	1.05728	1.81192	1.01512	0.571047	0.87618	1.63718	1.21629		0.548583	0.635073	0.594803	1.19866	0.988643	0.501	0.70926	0.75581	1.36659	0.785547	0.920653	0.995517	1.78095	0.785203	0.592147	0.464737	1.62992	1.39639
50	0.9721	0.760877	1.27048	1.29672	1.07808	0.55724	0.839037	0.650827	1.26782	1.09347	1.13098	1.01604	1.85374	0.95917	0.518837	1.03029	1.47108	1.11094		0.555397	0.56069	0.62213	1.02342	1.08002	0.496733	0.7162	0.737917	1.29308	0.672467	0.81424	0.960273	1.74192	0.811847	0.586303	0.490587	1.65335	1.3916
MAX	cao	morisima	wang	yamazaki	yang	yuan	minami	sun	bai	fuji	kannki	sun	kenji	hou	shen	wu	tsukahara	wakizaka		cao	morisima	wang	yamazaki	yang	yuan	minami	sun	bai	fuji	kannki	sun	kenji	hou	shen	wu	tsukahara	wakizaka
	sub1	sub2	sub3	sub4	sub5	sub6	sub7	sub8	sub9	sub10	sub11	sub12	sub13	sub14	sub15	sub16	sub17	sub18		sub1	sub2	sub3	sub4	sub5	sub6	sub7	sub8	sub9	sub10	sub11	sub12	sub13	sub14	sub15	sub16	sub17	sub18
0	16.3583	20.4377	12.8764	32.9933	12.8947	20.4687	9.98149	12.201	29.7825	20.0033	6.73915	11.0286	24.993	18.7551	14.5421	17.9012	26.6375	15.0247		9.18789	6.60924	7.83813	32.4053	22.5542	15.4415	16.702	12.8642	20.3876	6.09889	0.2	7.57667	24.2712	11.6947	12.9194	14.0413	17.9275	21.4009
5	14.6198	20.2538	12.3651	39.8762	12.0702	21.3277	7.9159	12.1981	34.1559	21.696	7.19055	8.8302	23.3507	15.6308	14.87	17.6283	23.1061	19.758		10.2654	6.26285	7.39598	33.8412	13.7197	14.5218	16.4357	11.9207	20.4781	6.44878	0.209143	9.18053	21.9604	11.6028	15.9632	14.499	20.3369	21.6869
10	21.6756	24.1123	13.7227	46.7036	13.691	21.1279	10.6568	11.8813	38.0008	25.9731	8.69085	11.8516	37.5748	17.473	16.1227	17.7008	27.6986	25.5443		10.3393	11.3703	7.59702	42.9925	19.8171	15.6223	18.6272	12.9822	23.6765	8.67956	0.329423	10.9392	36.5818	12.0345	20.9339	14.6128	27.4624	28.208
15	27.4827	32.7308	16.3201	55.3762	20.7909	22.2521	14.7811	12.2168	51.8822	36.3936	13.3173	27.1245	56.6126	21.6785	18.4578	21.2133	35.486	33.8307		11.0718	15.9936	8.98742	64.3776	19.3038	16.6777	17.5934	16.8905	31.4103	12.9567	0.360113	16.8768	51.9827	15.0496	24.3329	14.8345	39.9667	46.9843
20	46.1544	46.3097	21.1159	62.6256	33.2881	24.5579	18.7832	16.7313	77.87	44.6604	16.6282	58.8365	71.0663	37.2338	19.851	24.7206	46.2889	45.6205		18.406	19.2884	13.1314	88.9443	32.5342	22.0908	21.8937	24.3875	39.6097	19.5556	0.614913	24.3457	63.0287	17.6451	26.1395	17.0253	53.397	66.0499
25	57.8151	52.6382	34.5714	75.0589	40.1598	31.8813	22.768	20.0158	79.68	58.3887	18.3765	61.5573	74.3965	52.3551	20.8808	26.4472	56.2515	54.5783		22.1975	23.648	14.5209	115.291	33.88	24.8221	25.7294	26.295	44.3859	23.0337	0.597293	32.7027	65.4315	22.77	30.3029	17.9927	61.789	64.8642
30	62.5796	55.0726	44.5805	79.328	45.6722	36.8049	25.0991	23.5378	78.8141	61.6036	19.2439	62.1663	73.3487	60.6728	23.3061	30.0254	61.6296	70.0432		25.1277	26.7789	16.722	126.901	42.2918	27.8218	26.8061	31.7825	58.3083	24.3409	0.80198	34.928	71.0971	25.4879	30.6808	19.0935	64.9872	66.7817
35	62.6034	58.0203	47.0599	81.6327	47.2651	34.7705	26.8369	24.7151	78.2149	67.3529	20.0336	60.0539	75.1545	63.9685	26.0171	34.9276	77.3163	67.0072		24.4633	31.6076	21.5257	129.589	40.4852	31.6638	34.3536	30.8987	62.53	24.6832	0.670303	36.2504	69.5288	35.002	32.8634	25.0514	70.2173	71.6379
40	63.1353	59.251	52.9277	82.3331	50.145	36.7167	27.8298	27.4231	78.5106	71.6638	20.6321	60.5461	74.0348	65.3676	29.8806	40.784	80.9369	68.7907		28.7198	31.8974	21.5615	143.887	49.7787	28.9556	32.7706	35.5458	63.7802	24.6223	0.779297	36.7137	70.288	34.1229	36.7977	24.8155	69.9655	73.2702
45	59.9421	59.729	54.498	85.2873	50.9034	41.9174	29.2472	32.9461	79.5739	69.4767	20.8243	62.1929	73.357	69.0556	29.8977	50.6462	79.0908	64.354		28.8728	38.2574	23.1441	157.718	48.7016	35.2817	38.1323	37.7905	65.0757	26.1849	0.920653	39.8207	70.9542	39.0648	34.4271	23.7111	72.7643	73.1094
50	57.8631	58.529	54.7621	86.4478	50.1434	42.8646	29.859	33.2054	74.5775	72.898	20.5633	59.7669	75.0501	65.2497	27.1642	59.5541	71.0667	58.7801		29.2314	33.7765	24.2074	134.661	53.2031	34.9812	38.5054	36.8958	61.5754	22.4156	0.81424	38.4109	69.3992	40.3904	34.0874	25.0299	73.8104	72.8586
max	1.68	1.3	2.32	1.5	2.15	1.3	2.81	1.96	1.7	1.5	5.5	1.7	2.47	1.47	1.91	1.73	2.07	1.89		1.9	1.66	2.57	0.76	2.03	1.42	1.86	2	2.1	3	1.77	2.5	2.51	2.01	1.72	1.96	2.24	1.91
MAX delta
	sub1	sub4	sub6	sub7	sub8	sub9			sub10	sub11	sub13	sub14	sub15							sub1	sub2	sub3	sub4	sub5	sub6	sub7	sub8	sub9	sub10	sub11	sub12	sub13	sub14	sub15	sub16	sub17	sub18
0	0	0	0	0	0	0	0	0	0	0	0	0	0	0	0	0	0	0		0	0	0	0	0	0	0	0	0	0	0	0	0	0	0	0	0	0
5	-1.73849	-0.183846	-0.511351	6.88289	-0.824496	0.858974	-2.0656	-0.00289116	4.37333	1.69267	0.451394	-2.19843	-1.64224	-3.12426	0.327923	-0.272832	-3.5314	4.73333		1.07754	-0.346386	-0.442153	1.43596	-8.83448	-0.919718	-0.266308	-0.9435	0.0904762	0.349889	0.00914333	1.60387	-2.31076	-0.091874	3.0438	0.457653	2.40937	0.286038
10	5.31726	3.67462	0.846264	13.7102	0.796279	0.659231	0.675326	-0.319728	8.21824	5.96978	1.9517	0.822941	12.5818	-1.28209	1.58063	-0.200385	1.06103	10.5196		1.1514	4.76104	-0.241115	10.5873	-2.73711	0.180751	1.92527	0.118	3.28889	2.58067	0.129423	3.36253	12.3106	0.339801	8.01453	0.571429	9.53482	6.80716
15	11.1244	12.2931	3.44368	22.3829	7.89612	1.78333	4.79964	0.0158163	22.0996	16.3902	6.57818	16.0959	31.6196	2.92336	3.91571	3.31214	8.84847	18.806		1.88386	9.38434	1.14929	31.9724	-3.25041	1.23615	0.891398	4.02633	11.0227	6.85778	0.160113	9.30013	27.7116	3.35489	11.4136	0.793197	22.0391	25.5834
20	29.796	25.8721	8.23951	29.6322	20.3933	4.08923	8.80166	4.53027	48.0875	24.6571	9.88903	47.8078	46.0733	18.4787	5.3089	6.81946	19.6514	30.5958		9.21807	12.6791	5.29326	56.539	9.97997	6.6493	5.19176	11.5233	19.2221	13.4567	0.414913	16.7691	38.7575	5.95041	13.2202	2.98401	35.4695	44.649
25	41.4567	32.2005	21.695	42.0656	27.2651	11.4126	12.7865	7.8148	49.8975	38.3853	11.6373	50.5286	49.4035	33.6	6.33874	8.54605	29.614	39.5536		13.0096	17.0388	6.68275	82.886	11.3258	9.38052	9.02742	13.4308	23.9983	16.9348	0.397293	25.126	41.1603	11.0753	17.3835	3.95136	43.8615	43.4634
30	46.2212	34.6349	31.704	46.3347	32.7775	16.3362	15.1176	11.3367	49.0316	41.6002	12.5047	51.1376	48.3557	41.9177	8.76405	12.1243	34.9921	55.0185		15.9398	20.1697	8.88392	94.4956	19.7376	12.3803	10.1041	18.9183	37.9206	18.242	0.60198	27.3513	46.8259	13.7932	17.7614	5.05221	47.0597	45.3808
35	46.245	37.5826	34.1835	48.6393	34.3704	14.3018	16.8554	12.5141	48.4324	47.3496	13.2945	49.0253	50.1615	45.2134	11.475	17.0264	50.6787	51.9825		15.2754	24.9984	13.6875	97.1833	17.931	16.2223	17.6516	18.0345	42.1424	18.5843	0.470303	28.6737	45.2576	23.3073	19.944	11.01	52.2897	50.237
40	46.777	38.8133	40.0513	49.3398	37.2502	16.2479	17.8483	15.2221	48.728	51.6604	13.8929	49.5175	49.0418	46.6125	15.3386	22.8829	54.2994	53.766		19.5319	25.2882	13.7233	111.482	27.2245	13.5141	16.0686	22.6817	43.3925	18.5234	0.579297	29.1371	46.0169	22.4282	23.8783	10.7741	52.0379	51.8693
45	43.5837	39.2913	41.6216	52.294	38.0087	21.4487	19.2657	20.7451	49.7914	49.4733	14.0852	51.1643	48.364	50.3005	15.3557	32.7451	52.4533	49.3293		19.6849	31.6482	15.306	125.313	26.1475	19.8401	21.4303	24.9263	44.6881	20.086	0.720653	32.244	46.683	27.3701	21.5078	9.66973	54.8368	51.7086
50	41.5048	38.0913	41.8856	53.4544	37.2487	22.3959	19.8775	21.0044	44.7949	52.8947	13.8241	48.7382	50.0571	46.4946	12.6222	41.653	44.4291	43.7554		20.0435	27.1673	16.3693	102.256	30.6489	19.5397	21.8034	24.0317	41.1878	16.3167	0.61424	30.8343	45.128	28.6957	21.168	10.9886	55.8829	51.4578

## Sheet: TS
W
	A																		B
	cao	morisima	wang	yamazaki	yang	yuan	minami	sun	bai	fuji	kannki	sun	kenji	hou	shen	wu	tsukahara	wakizaka	cao	morisima	wang	yamazaki	yang	yuan	minami	sun	bai	fuji	kannki	sun	kenji	hou	shen	wu	tsukahara	wakizaka
	sub1	sub2	sub3	sub4	sub5	sub6	sub7	sub8	sub9	sub10	sub11	sub12	sub13	sub14	sub15	sub16	sub17	sub18	sub1	sub2	sub3	sub4	sub5	sub6	sub7	sub8	sub9	sub10	sub11	sub12	sub13	sub14	sub15	sub16	sub17	sub18
0	1	0	0	0	0	0	-1	-1	0	-1	0	0	0	0	0	0	1	0	0	0	0	0	0	0	-1	0	0	1	0	0	-1	-1	0	0	-1	0
10	1	0	0	1	1	0	2	0	2	2	1	1	2	1	1	0	2	1	1	0	1	1	0	0	1	1	1	1	1	1	1	1	1	0	1	0
20	3	1	2	2	2	2	2	2	2	3	2	2	2	2	2	1	2	2	2	1	2	2	1	2	2	2	2	2	2	2	2	2	2	1	1	1
30	3	2	2	2	2	3	3	2	2	3	2	2	2	2	2	2	3	2	3	2	2	2	2	3	2	2	-1	1	2	2	2	3	2	1	3	2
40	3	2	3	2	3	3	3	2	3	3	2	3	2	2	2	2	3	2	3	2	2	2	2	2	3	2	-1	2	1	2	2	3	2	1	3	1
50	3	3	3	2	3	3	3	2	3	3	2	3	3	3	2	2	3	2	3	2	2	2	3	2	2	2	-1	1	1	2	2	3	2	1	3	1
sum	14	8	10	9	11	11	12	7	12	13	9	11	11	10	9	7	14	9	12	7	9	9	8	9	9	9	0	8	7	9	8	11	9	4	10	5
S
	A																		B
	cao	morisima	wang	yamazaki	yang	yuan	minami	sun	bai	fuji	kannki	sun	kenji	hou	shen	wu	tsukahara	wakizaka	cao	morisima	wang	yamazaki	yang	yuan	minami	sun	bai	fuji	kannki	sun	kenji	hou	shen	wu	tsukahara	wakizaka
	sub1	sub2	sub3	sub4	sub5	sub6	sub7	sub8	sub9	sub10	sub11	sub12	sub13	sub14	sub15	sub16	sub17	sub18	sub1	sub2	sub3	sub4	sub5	sub6	sub7	sub8	sub9	sub10	sub11	sub12	sub13	sub14	sub15	sub16	sub17	sub18
0	0	0	0	0	0	1	1	0	1	1	0	-1	0	-1	0	0	0	0	0	0	0	0	0	0	-1	0	0	0	0	0	0	-1	0	0	0	0
10	2	1	1	1	1	1	1	1	1	1	2	2	1	2	1	1	1	1	1	1	1	1	1	1	1	1	1	1	1	0	1	1	0	0	1	0
20	3	1	2	1	2	2	2	1	-1	2	2	2	2	2	2	2	2	2	2	2	2	1	2	2	1	1.5	-1	2	2	1	2	2	1	1	2	1
30	3	2	2	2	3	3	2	2	-1	2	3	2	2	2	2	2	2	3	3	2	2	1	2	3	0	2	1	3	1	1	2	2	1	1	2	1
40	3	2	3	2	2	3	2	2	1	3	3	2	2	3	2	2	2	3	3	2	3	2	2	3	2	2	1	3	2	2	1	2	2	2	2	1
50	3	3	3	2	3	3	2	2	1	3	2	2	1	2	2	2	3	3	3	2	3	2	2	3	2	2	1	3	2	2	1	2	2	2	2	1
	14	9	11	8	11	13	10	8	2	12	12	9	8	10	9	9	10	12	12	9	11	7	9	12	5	8.5	3	12	8	6	7	8	6	6	9	4
		12	9	11	7	9	12	5	8.5	3	12	8	6	7	8	6	6	9	4
		WA	SA	WB	SB
		14	14	12	12
		8	9	7	9
		10	11	9	11
		9	8	9	7
		11	11	8	9
		11	13	9	12
		12	10	9	5
		7	8	9	8.5
		12	2	0	3
		13	12	8	12
		9	12	7	8
		11	9	9	6
		11	8	8	7
		10	10	11	8
		9	9	9	6
		7	9	4	6
		14	10	10	9
		9	12	5	4

[truncated: 4 more sheets: TD, Wetness, MAP, HR]
