# Supplementary material for: The effect of seasonal heat acclimatization on cool‐seeking behaviour during passive heat stress in young adults
Source: Exp Physiol. 2024 Sep 9;110(7):992–1004. doi: 10.1113/EP091969 (PMC12209338; doi:10.1113/EP091969)
Supplement: Supplementary file 3 — Supplementary Materials [file EPH-110-992-s003.xlsx]

## Sheet: order
		age	height	weight	vo2max			number	age	height	weight	vo2max	body fat
sub1	cao							1	23	164	52	30.67	29.1
sub2	hazuki							2	22	153	52	40	27.9
sub3	isii							3	34	161	51.5	29	28.7
sub4	morisima							4	21	156.5	52.25	29.72	30.4
sub5	sun							5	20	164.5	55	36.97	25.7
sub6	wang							6	24	161.5	54.9	31.97	25.2
sub7	yamazaki							7	24	164	55.8	25.09	26.4
sub8	yang							8	28	158	43.7	35	23.9
sub9	yuan							9	26	171	66.15	38.03	33
sub10	bai							10	23	177	53	39.76	19.8
sub11	fuji							11	19	164	57.6	55.42	21.7
sub12	kameda							12	21	180	72.5	45	19.5
sub13	kannki							13	23	167.5	59.5	49.07	18.9
sub14	sun							14	22	178	69.25	46	13.7
sub15	kenji							15	22	175	76.4	46.48	19.7

## Sheet: Tre
	A														B
	cao	hazuki	isii	morisima	wang	yamazaki	yang	yuan	bai	fuji	kameda	kannki	sun	kenji	cao	hazuki	isii	morisima	wang	yamazaki	yang	yuan	bai	fuji	kameda	kannki	sun	kenji
	sub1	sub2	sub3	sub4	sub6	sub7	sub8	sub9	sub10	sub11	sub12	sub13	sub14	sub15	sub1	sub2	sub3	sub4	sub6	sub7	sub8	sub9	sub10	sub11	sub12	sub13	sub14	sub15
0	37.0056	36.5896	37.2664	37.0856	36.8985	37.0314	37.0905	36.8032	36.8787	35.8732	36.5562	37.0555	36.65	36.9927	36.6497	36.6881	36.9957	37.0274	36.8185	37.1024	36.9091	36.7142	36.7716	35.6707	36.6424	37.1092	36.637	36.8693
5	36.9993	36.5892	37.2707	37.0953	36.9	37.032	37.1005	36.8421	36.8644	35.9034	36.5589	37.0621	36.6694	37.0087	36.713	36.7118	37.008	36.9727	36.8453	37.0844	36.9042	36.7285	36.7978	35.7303	36.6693	37.0468	36.6653	36.8268
10	36.9924	36.5869	37.307	37.1243	36.9179	37.0565	37.1095	36.8513	36.8761	35.9425	36.5683	37.1194	36.6702	37.0099	36.7338	36.7185	37.0502	36.9059	36.8553	37.0748	36.9077	36.8022	36.8548	35.7442	36.6703	37.0519	36.6707	36.876
15	37.0342	36.6107	37.3597	37.1755	36.949	37.1324	37.2545	36.9344	36.8885	36.0155	36.6114	37.1703	36.7018	37.0445	36.8137	36.762	37.1419	36.9632	36.8939	37.1038	36.9634	36.9248	36.9773	35.8011	36.7038	37.103	36.7047	37.0179
20	37.1686	36.6502	37.4277	37.239	36.9751	37.2352	37.406	37.0581	36.9423	36.067	36.6869	37.2931	36.7709	37.0883	36.8961	36.8461	37.2349	37.0611	36.9656	37.2406	37.0692	37.1019	37.1439	35.8776	36.7927	37.1638	36.7693	37.1277
25	37.2664	36.7357	37.4785	37.3582	37.075	37.3064	37.4444	37.1723	37.0219	36.1744	36.7483	37.4192	36.8608	37.1936	37.0112	36.9308	37.3573	37.1963	37.126	37.3773	37.1509	37.3114	37.289	35.956	36.8925	37.2414	36.8785	37.2137
30	37.3642	36.8509	37.5408	37.4585	37.1878	37.381	37.462	37.2758	37.0963	36.2843	36.8227	37.4844	36.9369	37.2745	37.1309	37.0328	37.4812	37.3204	37.2866	37.4912	37.245	37.4142	37.3889	36.1039	36.9886	37.3098	36.9898	37.2757
35	37.446	36.937	37.6118	37.5743	37.2937	37.4661	37.4136	37.391	37.1544	36.404	36.9092	37.5651	37.0082	37.3626	37.2009	37.1154	37.5657	37.4664	37.3623	37.5852	37.264	37.5151	37.4475	36.2249	37.0499	37.384	37.0762	37.3574
40	37.5173	37.0067	37.6899	37.6846	37.409	37.5589	37.4398	37.4671	37.209	36.5269	36.9797	37.6135	37.0717	37.4313	37.2644	37.1861	37.6599	37.6155	37.4699	37.6695	37.3341	37.5547	37.5164	36.3334	37.0988	37.4605	37.1552	37.4219
45	37.5648	37.0776	37.7293	37.7541	37.4914	37.6288	37.4568	37.5206	37.266	36.6387	37.0324	37.6775	37.1642	37.5105	37.3265	37.2542	37.7269	37.7223	37.5584	37.7076	37.4122	37.5553	37.5738	36.4622	37.1615	37.5444	37.2064	37.4425
50	37.6049	37.1354	37.7796	37.7968	37.5619	37.6611	37.4948	37.5589	37.3298	36.724	37.0698	37.7018	37.2249	37.5567	37.3734	37.3018	37.7804	37.7708	37.6528	37.7392	37.4526	37.6103	37.6127	36.6145	37.1962	37.5881	37.2862	37.4953
				36.8412												36.7575

## Sheet: Tb
	A														B
	cao	hazuki	isii	morisima	wang	yamazaki	yang	yuan	bai	fuji	kameda	kannki	sun	kenji	cao	hazuki	isii	morisima	wang	yamazaki	yang	yuan	bai	fuji	kameda	kannki	sun	kenji
	sub1	sub2	sub3	sub4	sub6	sub7	sub8	sub9	sub10	sub11	sub12	sub13	sub14	sub15	sub1	sub2	sub3	sub4	sub6	sub7	sub8	sub9	sub10	sub11	sub12	sub13	sub14	sub15
0	36.2168	35.8169	36.4192	36.449	36.0036	36.2115	36.1801	36.1069	35.9978	35.2228	35.7209	36.276	36.1768	36.0992	35.9332	35.96	36.1264	36.2175	35.9982	36.2553	36.0349	36.0215	36.0083	34.9631	35.8305	36.244	35.7882	35.8032
5	36.6273	36.2536	36.8482	36.7785	36.4071	36.6651	36.6041	36.4868	36.344	35.5932	36.1262	36.6491	36.3048	36.5504	36.3891	36.3956	36.5921	36.6228	36.3465	36.6955	36.4181	36.3955	36.3817	35.4359	36.2305	36.5566	36.2507	36.2124
10	36.6557	36.2952	36.922	36.8157	36.4586	36.7435	36.654	36.554	36.411	35.641	36.1744	36.7537	36.3574	36.6024	36.4407	36.4583	36.6777	36.6109	36.389	36.7546	36.4724	36.4777	36.4666	35.5136	36.2749	36.6197	36.306	36.4799
15	36.6936	36.3343	36.9281	36.8712	36.503	36.7968	36.8041	36.6476	36.4251	35.7128	36.225	36.7748	36.3856	36.6555	36.4807	36.5354	36.7308	36.6729	36.4343	36.7747	36.522	36.601	36.5844	35.5362	36.3092	36.6911	36.297	36.5678
20	36.8274	36.4169	36.9631	36.9485	36.5219	36.8984	36.9264	36.7755	36.4571	35.8123	36.2543	36.8476	36.4139	36.7055	36.5813	36.6618	36.7919	36.7872	36.4823	36.8399	36.6006	36.6941	36.7116	35.5468	36.3742	36.7488	36.2821	36.6286
25	36.8499	36.5339	37.0347	37.0334	36.5963	36.9516	36.9906	36.8002	36.4897	35.8151	36.2942	36.9369	36.4924	36.7625	36.6722	36.7464	36.7669	36.9385	36.5558	36.8707	36.5713	36.7711	36.7255	35.59	36.3877	36.7491	36.314	36.6513
30	36.9007	36.6577	37.107	37.1095	36.6928	36.9974	37.0573	36.8502	36.5489	35.9109	36.3531	36.9966	36.5725	36.8585	36.754	36.8099	36.8395	37.0824	36.6619	36.9753	36.6934	36.7837	36.8582	35.6542	36.4847	36.963	36.4163	36.6946
35	36.9837	36.7331	37.1824	37.2149	36.7997	37.0858	36.9828	36.9189	36.6335	36.003	36.4695	37.0484	36.6512	36.9096	36.8096	36.8713	36.8926	37.1763	36.7218	37.0688	36.622	36.8243	36.8627	35.8291	36.5329	36.8838	36.4835	36.7478
40	37.0347	36.822	37.2598	37.3058	36.9313	37.2408	36.9733	36.9684	36.6899	36.1429	36.5027	37.099	36.7113	36.9951	36.8638	36.907	37.0185	37.2622	36.8077	37.162	36.663	36.9138	36.9501	35.9271	36.6358	36.9878	36.5483	36.8001
45	37.089	36.875	37.3156	37.3587	37.0208	37.3066	37.0383	37.0096	36.7322	36.2314	36.5362	37.1457	36.7872	37.049	36.9459	36.9678	37.0549	37.3666	36.8982	37.1374	36.7738	36.8621	36.8793	35.9617	36.5696	37.0696	36.5849	36.8531
50	37.1143	36.9373	37.3638	37.375	37.1031	37.3161	37.0899	37.0389	36.7934	36.2771	36.5547	37.14	36.8411	37.0922	36.9321	37.0016	37.0559	37.3787	36.9871	37.0937	36.7917	36.8931	36.9778	36.025	36.6039	37.0414	36.6678	36.8877
			36.0641													35.9417

## Sheet: Tsk
	A														B
	cao	hazuki	isii	morisima	wang	yamazaki	yang	yuan	bai	fuji	kameda	kannki	sun	kenji	cao	hazuki	isii	morisima	wang	yamazaki	yang	yuan	bai	fuji	kameda	kannki	sun	kenji
	sub1	sub2	sub3	sub4	sub6	sub7	sub8	sub9	sub10	sub11	sub12	sub13	sub14	sub15	sub1	sub2	sub3	sub4	sub6	sub7	sub8	sub9	sub10	sub11	sub12	sub13	sub14	sub15
0	33.0612	32.726	33.0306	33.9026	32.4238	32.9322	32.5385	33.3218	32.4738	32.6212	32.3796	33.158	34.284	32.5249	33.0668	33.0477	32.6492	32.978	32.7168	32.8669	32.5383	33.2509	32.9551	32.1328	32.583	32.7829	32.3931	31.5388
5	35.1392	34.911	35.1586	35.5111	34.4355	35.1974	34.6185	35.0652	34.2626	34.3522	34.3954	34.9973	34.8465	34.7173	35.0933	35.1309	34.9285	35.2232	34.3511	35.1397	34.474	35.0636	34.7174	34.2579	34.4753	34.596	34.5922	33.7546
10	35.3088	35.1281	35.3821	35.5817	34.6217	35.4915	34.8316	35.3647	34.5506	34.4352	34.5988	35.2905	35.1063	34.9725	35.2685	35.4176	35.1876	35.4311	34.5237	35.4736	34.7313	35.1795	34.9139	34.5911	34.6934	34.8908	34.8474	34.8956
15	35.3313	35.2285	35.2015	35.6538	34.7192	35.454	35.0023	35.5001	34.5714	34.5021	34.6796	35.1927	35.1208	35.0997	35.1488	35.6287	35.0865	35.5115	34.5956	35.4583	34.7562	35.306	35.0127	34.4767	34.7305	35.0436	34.666	34.7675
20	35.4628	35.484	35.1047	35.7863	34.709	35.5513	35.0084	35.6449	34.5161	34.7937	34.5238	35.0654	34.9858	35.1745	35.322	35.9247	35.0199	35.6915	34.5488	35.2369	34.7261	35.063	34.9825	34.2237	34.7004	35.0888	34.3331	34.6322
25	35.184	35.7266	35.2597	35.7343	34.6816	35.5326	35.1756	35.3119	34.3611	34.3779	34.4781	35.0077	35.0185	35.0378	35.3165	36.0089	34.4052	35.9073	34.2752	34.8444	34.2528	34.6099	34.4713	34.1261	34.3685	34.7796	34.0562	34.4016
30	35.0467	35.8849	35.3717	35.7133	34.713	35.4629	35.4386	35.1475	34.3592	34.4172	34.4749	35.0455	35.1151	35.1945	35.2466	35.9184	34.273	36.1305	34.1631	34.9115	34.487	34.2617	34.7356	33.8552	34.4692	35.5758	34.1223	34.3703
35	35.1345	35.9178	35.4649	35.7771	34.8237	35.5648	35.2596	35.0305	34.5498	34.3991	34.7104	34.9817	35.2232	35.0977	35.2447	35.8951	34.2002	36.0161	34.1596	35.0029	34.0541	34.0614	34.5238	34.2458	34.465	34.883	34.113	34.3097
40	35.1045	36.0833	35.5392	35.7904	35.0209	35.9682	35.1072	34.9736	34.6136	34.607	34.5949	35.041	35.2698	35.2507	35.2614	35.7908	34.4532	35.849	34.159	35.1319	33.9785	34.35	34.685	34.3015	34.784	35.0969	34.1207	34.3127
45	35.1859	36.0645	35.6608	35.7772	35.1383	36.0178	35.3642	34.9657	34.5968	34.602	34.5513	35.0185	35.2793	35.2028	35.4235	35.8223	34.3667	35.944	34.2576	34.8565	34.2204	34.0894	34.1013	33.9596	34.2018	35.1705	34.0986	34.4954
50	35.1521	36.1451	35.7005	35.6879	35.2679	35.936	35.4703	34.9586	34.6482	34.4893	34.4942	34.8927	35.306	35.234	35.1668	35.801	34.1579	35.8103	34.3244	34.5115	34.1478	34.0243	34.4381	33.6668	34.2346	34.8544	34.1945	34.4576
					32.9556											32.6786
	A														B
	cao	hazuki	isii	morisima	wang	yamazaki	yang	yuan	bai	fuji	kameda	kannki	sun	kenji	cao	hazuki	isii	morisima	wang	yamazaki	yang	yuan	bai	fuji	kameda	kannki	sun	kenji
	sub1	sub2	sub3	sub4	sub6	sub7	sub8	sub9	sub10	sub11	sub12	sub13	sub14	sub15	sub1	sub2	sub3	sub4	sub6	sub7	sub8	sub9	sub10	sub11	sub12	sub13	sub14	sub15
0	32.966	32.7019	33.0372	33.4049	32.3885	32.9258	32.4765	33.326	32.4288	32.5979	32.3855	33.1359	34.0821	32.5611	33.0871	33.0427	32.6828	32.941	32.6393	32.7929	32.4169	33.231	32.9803	32.1154	32.5764	32.7661	32.3894	34.3
1	32.9518	32.7066	33.0353	33.3906	32.4605	32.9039	32.5065	33.3141	32.4083	32.6174	32.3881	33.1395	34.0361	32.5224	33.0485	33.0326	32.6405	32.9552	32.7039	32.8306	32.4566	33.2255	32.9738	32.1283	32.566	32.7553	32.4053	34.3
2	33.0445	32.7212	33.0313	33.4007	32.4388	32.8923	32.5105	33.3234	32.42	32.6703	32.3907	33.1336	34.1617	32.4957	33.0556	33.0333	32.6207	32.9652	32.7504	32.8653	32.5298	33.2731	32.9618	32.1111	32.5669	32.7855	32.3837	34.3
3	33.1205	32.7425	33.0155	33.8356	32.4147	32.9165	32.5765	33.3202	32.4005	32.6307	32.372	33.1679	34.3365	32.5207	33.0685	33.0244	32.6431	32.9891	32.7298	32.8925	32.6108	33.3158	32.9363	32.1305	32.5615	32.7857	32.3804	34.3
4	33.2233	32.7577	33.034	35.4812	32.4164	33.0224	32.6225	33.3253	32.7117	32.5896	32.362	33.2132	34.8034	32.5244	33.0743	33.1055	32.6587	33.0394	32.7608	32.9532	32.6776	33.2088	32.9235	32.1789	32.6442	32.8219	32.4069	34.3
5	34.7804	34.5684	34.7584	35.492	33.8437	34.7736	34.2254	34.4279	33.7553	33.8603	33.965	34.6324	34.5817	34.2199	34.8855	34.6291	34.6355	34.7883	33.6738	34.6098	34.0072	34.7114	34.2425	33.7629	34.0149	34.2004	34.2424	34.3
6	35.2815	34.9448	35.1195	35.4955	34.5235	35.2397	34.7199	35.1266	34.2587	34.3247	34.4259	35.035	34.8368	34.726	35.1683	35.178	34.9239	35.2639	34.4792	35.1911	34.5045	35.1173	34.7575	34.312	34.5508	34.6172	34.5863	34.3
7	35.1742	34.9724	35.1974	35.504	34.5986	35.2897	34.7275	35.2338	34.3813	34.4985	34.4904	35.0747	34.922	34.8486	35.1055	35.2493	34.9594	35.3223	34.5315	35.2314	34.5708	35.1553	34.8372	34.3758	34.6019	34.7036	34.6717	34.5
8	35.2306	35.0128	35.3216	35.5201	34.5908	35.3216	34.705	35.256	34.4282	34.4843	34.5425	35.1089	34.9342	34.8893	35.1302	35.275	35.0226	35.361	34.5303	35.3047	34.6138	35.1768	34.8701	34.3923	34.5895	34.7062	34.707	34.4818
9	35.2293	35.0564	35.3959	35.5437	34.6206	35.3624	34.7145	35.2817	34.4892	34.5933	34.553	35.1356	34.958	34.9028	35.177	35.3228	35.1009	35.3805	34.5409	35.3614	34.6735	35.1572	34.8799	34.4466	34.6196	34.7528	34.7535	34.8652
10	35.2449	35.0777	35.4708	35.5488	34.6155	35.4027	34.7351	35.3097	34.5099	34.5396	34.6137	35.1629	34.9998	34.929	35.235	35.3595	35.1347	35.4157	34.5388	35.3971	34.7435	35.1562	34.8941	34.502	34.6614	34.8006	34.7705	34.9275
11	35.3043	35.1154	35.4063	35.5622	34.6148	35.4365	34.7521	35.3293	34.5086	34.3541	34.6245	35.319	35.0634	34.9418	35.2769	35.3946	35.1961	35.4323	34.5324	35.4369	34.7064	35.1551	34.9179	34.5507	34.6856	34.8435	34.8138	34.978
12	35.2735	35.1339	35.4264	35.5816	34.6089	35.5129	34.8247	35.3659	34.5401	34.3853	34.5571	35.35	35.1133	34.9809	35.3074	35.4276	35.2163	35.4304	34.5189	35.47	34.7035	35.1795	34.9064	34.5916	34.7083	34.8782	34.8445	34.8852
13	35.348	35.1454	35.3644	35.6065	34.6339	35.54	34.8916	35.4083	34.5899	34.6096	34.5767	35.3234	35.156	35.0049	35.321	35.4517	35.1919	35.4268	34.5024	35.4901	34.748	35.1966	34.9168	34.6525	34.7138	34.9279	34.8855	34.7353
14	35.3733	35.1682	35.2426	35.6092	34.6357	35.5654	34.9547	35.4104	34.6044	34.2877	34.6222	35.2973	35.1988	35.006	35.2024	35.4544	35.1989	35.4505	34.526	35.5739	34.755	35.2102	34.9345	34.6587	34.698	35.004	34.9228	34.952
15	35.3419	35.1613	35.3716	35.6191	34.6458	35.5523	34.9965	35.4415	34.6017	34.1478	34.6499	35.2477	35.2296	35.031	34.9968	35.4891	35.1369	35.474	34.5366	35.6952	34.8541	35.261	34.9823	34.6094	34.7286	35.0625	34.9494	34.9101
16	35.3665	35.1816	35.2594	35.6396	34.7045	35.4998	35.0342	35.475	34.6586	34.0179	34.651	35.2432	35.1343	35.0477	35.111	35.565	35.0855	35.4885	34.5771	35.643	34.9501	35.2716	35.0044	34.5119	34.7781	35.0062	34.5999	34.6707
17	35.2209	35.2035	35.0852	35.6758	34.7451	35.4425	35.0709	35.4866	34.6435	34.647	34.7511	35.2071	35.067	35.0752	35.3004	35.6026	35.0788	35.5024	34.5919	35.6666	34.5803	35.2675	35.021	34.5078	34.7473	35.0462	34.489	34.7534
18	35.2372	35.2553	35.1454	35.6576	34.759	35.404	34.9952	35.5293	34.5502	34.845	34.7573	35.1858	35.0673	35.1495	35.2199	35.6913	35.0737	35.5195	34.6109	35.2767	34.5572	35.3356	35.023	34.392	34.7077	35.0545	34.7261	34.8846
19	35.4902	35.3409	35.1459	35.6768	34.7415	35.3715	34.9146	35.5681	34.4029	34.8527	34.5889	35.0795	35.1058	35.1953	35.116	35.7957	35.0574	35.5731	34.6613	35.0097	34.8394	35.3944	35.033	34.3624	34.6908	35.0485	34.5658	34.6186
20	35.4651	35.4386	35.1295	35.7054	34.7517	35.3874	34.9531	35.6172	34.6025	34.9278	34.5622	35.1058	35.0258	35.2015	35.3826	35.8599	34.9321	35.6023	34.7265	35.3774	34.565	35.3491	35.0477	34.2319	34.7073	35.1192	34.2659	34.6476
21	35.4553	35.4629	35.1506	35.8059	34.7001	35.5187	34.9468	35.6217	34.5848	34.8662	34.474	35.0336	34.958	35.2924	35.567	35.9186	34.9745	35.6208	34.7046	35.4102	34.4202	35.2791	35.0594	34.259	34.7139	35.0213	34.3745	34.7726
22	35.489	35.4922	35.0609	35.802	34.6795	35.5908	35.0117	35.6446	34.5259	34.8506	34.5984	35.0188	34.9584	35.1205	35.199	35.9023	35.0916	35.6914	34.652	34.9345	34.8575	35.177	34.9814	34.2757	34.6991	35.0483	34.6505	34.5055
23	35.4923	35.5102	35.0504	35.8115	34.7189	35.6084	35.0927	35.685	34.4521	34.6991	34.4846	35.053	34.9696	35.1831	35.046	35.9242	35.0881	35.7462	34.4557	34.8926	34.9324	34.8316	34.9418	34.1679	34.6986	35.0379	34.4016	34.5186
24	35.4123	35.5162	35.1321	35.807	34.6947	35.6511	35.0376	35.6562	34.4151	34.6247	34.4999	35.1156	35.0172	35.0747	35.4153	36.0186	35.0134	35.7967	34.2055	35.57	34.8556	34.6782	34.8822	34.1838	34.6834	35.2173	33.9732	34.7167
25	35.2986	35.6344	35.3203	35.7513	34.6966	35.7025	35.0691	35.5171	34.4046	34.4962	34.5255	35.0034	35.0464	35.1072	35.5644	36.0174	34.9686	35.8194	34.3055	35.0109	34.4717	34.9907	34.4837	34.096	34.4132	35.2089	34.0724	34.3933
26	35.2477	35.6787	35.4098	35.7178	34.6922	35.6207	35.0999	35.3523	34.3171	34.3796	34.5004	35.0553	35.0165	34.9609	35.2507	36.003	33.9383	35.8228	34.4932	34.5513	34.0209	34.5862	34.4439	34.0081	34.1275	34.8287	34.1767	34.386
27	35.1887	35.7359	35.2426	35.7181	34.6829	35.4872	35.237	35.2929	34.2992	34.369	34.5114	35.0327	34.9936	34.9481	35.0467	35.9855	33.609	35.8944	34.1629	35.0503	34.2102	34.2483	34.7485	34.0703	34.3205	34.2536	33.8072	34.6388
28	35.0922	35.7834	35.1204	35.729	34.6621	35.4516	35.1738	35.2102	34.3814	34.3676	34.4735	34.9683	35.0033	35.0733	35.2247	35.9958	34.5014	35.964	34.0532	35.1873	34.484	34.4567	34.3874	34.1372	34.7049	34.4867	33.9153	34.2693
29	35.0929	35.8005	35.2055	35.7554	34.6744	35.4008	35.2983	35.1873	34.4033	34.2769	34.3797	34.9789	35.0329	35.0998	35.4957	36.0426	35.0085	36.0361	34.3615	34.4223	34.0774	34.7678	34.2932	34.319	34.2762	35.1202	34.3094	34.3206
30	35.1023	35.8204	35.2653	35.7294	34.7112	35.372	35.41	35.1914	34.3665	34.4653	34.3879	35.0215	35.0794	35.2562	35.4984	35.939	34.3056	36.1149	34.3168	34.6064	34.2411	34.6862	34.732	34.2882	34.0893	35.4316	34.0748	34.6259
31	35.0848	35.8292	35.3799	35.7227	34.6992	35.4062	35.5477	35.1818	34.3287	34.482	34.4649	35.0374	35.081	35.1366	35.0103	35.6819	33.7106	36.1367	34.0395	35.3285	34.7807	34.2482	34.9062	33.5258	34.4772	35.5912	33.8646	34.2614
32	35.1057	35.8958	35.3704	35.7256	34.7005	35.433	35.5464	35.1508	34.3406	34.4593	34.5263	35.0286	35.1154	35.1295	34.9397	35.7761	34.3115	36.1051	34.0693	34.7183	35.001	33.8796	34.8944	33.3848	34.6681	35.6602	34.1584	34.1896
33	34.9905	35.9338	35.3857	35.6733	34.703	35.5207	35.4053	35.1113	34.3692	34.3635	34.4488	35.0777	35.14	35.2171	35.3702	36.0496	35.0038	36.1326	34.3554	34.5245	34.441	34.206	34.8663	33.8949	34.7517	35.6274	34.4229	34.5532
34	34.95	35.9455	35.4572	35.7156	34.7514	35.5828	35.2833	35.1022	34.3911	34.3161	34.5466	35.0624	35.1596	35.233	35.4142	36.1457	34.0336	36.1632	34.0348	35.3801	33.9712	34.2884	34.2791	34.1821	34.3598	35.5687	34.0905	34.2211
35	35.1187	35.9231	35.4139	35.7353	34.8141	35.5695	35.2224	35.1584	34.4576	34.3282	34.7608	34.938	35.1575	35.0387	35.0804	35.8316	33.6908	36.2049	34.0516	35.117	34.3061	33.9053	34.207	34.2418	34.0755	35.5336	33.8365	34.1328
36	35.1646	35.9028	35.4566	35.7495	34.8437	35.5565	35.2108	35.1287	34.5211	34.3292	34.7085	34.9203	35.2257	35.1218	35.1696	35.6647	34.5246	36.1773	34.391	34.6459	34.0657	33.9565	34.5953	34.2766	34.3255	34.6161	34.1345	34.4634
37	35.1603	35.9338	35.4553	35.7501	34.8085	35.4897	35.2963	35.0094	34.5154	34.414	34.7037	35.0535	35.2478	35.1714	35.4961	35.9665	35.009	36.1155	34.0311	35.0799	33.6478	34.4241	34.7347	34.2017	34.5251	34.3986	34.4783	34.2037
38	35.1102	35.891	35.4698	35.7756	34.7812	35.5186	35.3184	34.9327	34.6082	34.4755	34.7271	35.0079	35.2488	35.0915	35.4574	36.1505	34.0457	35.8198	33.9846	35.2811	34.0668	34.2036	34.7654	34.2612	34.6553	34.8224	34.2407	34.1636
39	35.1186	35.9382	35.5288	35.875	34.8712	35.6896	35.2501	34.9232	34.6465	34.4484	34.652	34.9887	35.2362	35.0652	35.0203	35.8623	33.731	35.7628	34.3395	34.8903	34.1842	33.8173	34.3165	34.2477	34.7434	35.0443	33.875	34.585
40	35.1495	36.0004	35.4746	35.851	34.9314	35.8071	35.0712	34.9774	34.6536	34.5614	34.6294	34.9284	35.2509	35.1559	35.0929	35.6623	34.6259	35.9696	34.135	35.2847	33.7542	33.9314	34.2042	34.2546	34.8561	35.2655	34.1018	34.3992
41	35.13	36.073	35.4883	35.8095	35.0094	35.9308	35.0673	34.9821	34.6349	34.608	34.6395	34.9616	35.2344	35.1998	35.5423	35.8314	34.7458	35.7353	33.9723	35.5865	34.047	34.3744	34.7403	34.3739	34.8255	35.4616	34.143	34.1514
42	35.1913	36.0871	35.5399	35.7775	35.0211	36.0539	35.184	34.9693	34.6262	34.5926	34.5569	35.0114	35.2277	35.3203	35.5197	36.0243	33.8286	35.7869	34.2847	34.8145	34.23	34.4596	35.0133	34.4018	34.8534	35.4616	33.8693	34.536
43	35.0426	36.1263	35.5786	35.7845	35.055	36.0407	35.1107	34.9393	34.6457	34.5912	34.5512	35.1916	35.3187	35.2704	35.0834	35.7439	34.0272	35.9937	34.3628	34.6722	33.7943	34.445	35.0491	34.2036	34.8819	35.0818	34.0576	34.3428
44	35.0091	36.1296	35.6147	35.7296	35.0874	36.0083	35.1029	34.9998	34.5075	34.6819	34.5973	35.1117	35.3173	35.3069	35.0686	35.6923	35.0384	35.7597	34.0401	35.3017	34.067	34.5395	34.4181	34.2739	34.5033	34.214	34.4315	34.134
45	35.0989	36.0866	35.6941	35.7383	35.0668	35.9872	35.2591	35.0377	34.4975	34.6541	34.5875	35.042	35.3354	35.1681	35.4387	35.9302	34.3442	35.6191	34.1477	34.7154	34.6294	34.5692	33.6557	34.3494	33.9112	34.3817	34.1093	34.5072
46	35.188	35.9829	35.6843	35.7139	35.0993	35.967	35.2742	35.0213	34.582	34.6578	34.6082	35.0149	35.332	35.1175	35.4905	36.0218	33.8196	35.8901	34.461	34.2562	34.0221	34.4258	33.7016	34.3522	34.2681	35.0567	33.8702	34.4476
47	35.2123	36.0092	35.6285	35.7919	35.1195	36.0828	35.2828	34.9767	34.5978	34.65	34.5657	35.0241	35.2521	35.1581	35.2929	35.827	34.4464	35.9986	34.0929	34.8075	33.9612	33.8264	33.7278	34.2165	34.6124	35.4313	34.2169	34.26
48	35.2529	36.0772	35.64	35.8215	35.1891	36.0575	35.4262	34.9234	34.6247	34.509	34.5529	35.086	35.2402	35.2327	35.4168	35.5265	35.0803	36.1573	34.0774	35.272	34.4849	33.5509	34.3078	33.8459	34.3983	35.4082	34.3051	34.5618
49	35.1776	36.1665	35.6573	35.8203	35.2166	35.9946	35.5788	34.8696	34.6819	34.5391	34.4421	34.9254	35.2369	35.3379	35.4785	35.806	34.1433	36.0549	34.509	35.2315	34.0041	34.0747	35.1136	33.0341	33.8188	35.5745	33.9918	34.7007
50	35.0719	36.2486	35.6628	35.7637	35.2822	35.9346	35.523	34.9074	34.7553	34.4778	34.6179	34.9463	35.2581	35.4198	35.3615	36.0947	33.9051	35.621	34.3389	35.1604	33.8456	34.3625	34.7823	32.9618	34.0749	35.4234	34.0777	34.3463
51	35.1478	36.2036	35.6926	35.7839	35.2685	35.9215	35.538	34.9554	34.7746	34.4752	34.5282	34.8775	35.2791	35.4061	35.384	36.1499	34.5999	35.7299	34.1612	34.4355	34.4261	34.4378	34.2889	33.6186	34.5923	34.3398	34.4288	34.4576
52	35.1411	36.1708	35.7089	35.8108	35.2408	35.9894	35.4716	34.9754	34.7688	34.4591	34.5151	34.8703	35.2963	35.2487	35.3276	35.6759	33.9511	36.0287	34.5266	34.0547	34.5922	33.6557	34.5095	33.9689	34.2366	34.1917	34.1091	34.6856
53	35.1577	36.0722	35.6725	35.7726	35.2717	35.9329	35.3896	34.9643	34.7172	34.4968	34.418	34.8439	35.311	35.0897	35.26	35.415	33.7385	35.9315	34.478	34.733	33.9729	33.5745	34.7176	33.9716	33.9367	34.9615	33.9725	34.4026
54	35.2421	36.0305	35.7657	35.3084	35.2765	35.9015	35.4295	34.9907	34.2249	34.5375	34.3919	34.9256	35.3853	35.0057	34.501	35.6697	34.5947	35.7405	34.1174	34.1742	33.9021	34.0908	33.8924	33.8129	34.3323	35.3554	34.3846	34.396
55	35.172	35.9733	34.7699	34.9109	35.3289	35.535	34.9224	34.5341	33.7317	33.9315	34.2041	34.5167	34.7563	34.4131	34.0024	35.2704	34.1315	35.8635	34.2974	33.7889	34.6469	33.7285	33.3105	31.2077		35.0594	34.3562

## Sheet: SRc
	A														B
	cao	hazuki	isii	morisima	wang	yamazaki	yang	yuan	bai	fuji	kameda	kannki	sun	kenji	cao	hazuki	isii	morisima	wang	yamazaki	yang	yuan	bai	fuji	kameda	kannki	sun	kenji
	sub1	sub2	sub3	sub4	sub6	sub7	sub8	sub9	sub10	sub11	sub12	sub13	sub14	sub15	sub1	sub2	sub3	sub4	sub6	sub7	sub8	sub9	sub10	sub11	sub12	sub13	sub14	sub15
0	0	0	0	0	0	0	0	0	0	0	0	0	0	0	0	0	0	0	0	0	0	0	0	0	0	0	0	0
5	0	-0.000711395	-0.000291113	-0.00118525	0.00109988	-0.00137409	-0.000275023	-0.000403079	-0.00080519	-0.00036855	-0.000652239	-0.00135701	-0.000973409	-0.00155792	-5.90674e-05	-0.00141201	-0.00221706	-0.00133112	-0.00064065	-0.000940966	0.000432735	-0.000979133	0.000516801	0.000364276	0.000102094	-0.0004075	-0.00168558	-0.000169658
10	0	-0.00102105	0.0362012	-0.00235173	0.00234191	-0.00168775	-0.000636068	-0.00056338	-0.00179533	-0.000157486	-0.00119447	-0.00206798	-0.00251398	-0.00317524	-2.23751e-05	-0.00239733	0.0231868	-0.00256092	-0.00142658	-0.00174792	0.00091002	-0.001802	0.00111422	0.00322088	0.000451542	-0.000401371	-0.00237603	0.000486524
15	0	-0.00148693	0.11833	-0.00304345	0.00559531	0.0794329	0.0508377	-0.000963755	0.00182933	0.0199265	-0.00138229	0.0796127	0.0220854	-0.0036752	0.0202669	-0.00295243	0.146244	-0.00347108	-0.00192666	0.0229471	0.0359826	0.000974752	0.00491918	0.0730859	0.00119419	0.119639	0.0260946	0.0182427
20	0.16	-0.000670198	0.17261	0.00163484	0.0368861	0.208504	0.187133	0.0612548	0.0729962	0.18847	0.00174736	0.237576	0.108758	0.0893441	0.212833	0.0266775	0.246507	-0.0042447	0.0308936	0.169992	0.190126	0.0453787	0.107181	0.153154	0.0219585	0.334276	0.187142	0.177032
25	0.29	0.0155961	0.222886	0.00850539	0.0572122	0.243123	0.246558	0.172354	0.185457	0.237249	0.017679	0.286706	0.162035	0.149512	0.311092	0.0842274	0.239648	-0.00445306	0.0888127	0.224626	0.238811	0.217634	0.184945	0.204579	0.0446085	0.34111	0.223999	0.181203
30	0.37	0.0900586	0.240457	0.0245416	0.0819838	0.26579	0.289821	0.249879	0.214243	0.404192	0.0205861	0.319222	0.197166	0.270268	0.363837	0.108565	0.280522	-0.00334918	0.10739	0.285846	0.344822	0.244821	0.247806	0.125173	0.058854	0.445069	0.247971	0.240365
35	0.41	0.128502	0.258785	0.0362921	0.100367	0.268268	0.270476	0.331071	0.364974	0.486013	0.0427993	0.328724	0.22143	0.209045	0.404773	0.114418	0.301626	0.000391212	0.132162	0.325414	0.277225	0.286534	0.262574	0.275895	0.0546806	0.378324	0.257966	0.274853
40	0.43	0.213295	0.280706	0.0409014	0.123327	0.341526	0.243992	0.36161	0.342406	0.550186	0.0490593	0.341502	0.23209	0.324275	0.41482	0.124847	0.36323	0.00560892	0.167208	0.387532	0.304658	0.322076	0.36704	0.334247	0.0744218	0.453783	0.279948	0.297402
45	0.44	0.200742	0.287695	0.0475252	0.132433	0.364305	0.282238	0.377513	0.338178	0.523135	0.0938952	0.351687	0.211466	0.371912	0.46201	0.132146	0.301554	0.00766244	0.164383	0.388961	0.341159	0.310107	0.348912	0.284107	0.0605039	0.554081	0.285793	0.334287
50	0.47	0.231594	0.265153	0.0550919	0.135459	0.371767	0.283638	0.39475	0.382467	0.560412	0.114031	0.368362	0.243943	0.415022	0.442345	0.151339	0.325341	0.0118427	0.175243	0.330782	0.342644	0.269794	0.358952	0.300559	0.0928358	0.502365	0.275547	0.353837

## Sheet: SRf
	A														B
	cao	hazuki	isii	morisima	wang	yamazaki	yang	yuan	bai	fuji	kameda	kannki	sun	kenji	cao	hazuki	isii	morisima	wang	yamazaki	yang	yuan	bai	fuji	kameda	kannki	sun	kenji
	sub1	sub2	sub3	sub4	sub6	sub7	sub8	sub9	sub10	sub11	sub12	sub13	sub14	sub15	sub1	sub2	sub3	sub4	sub6	sub7	sub8	sub9	sub10	sub11	sub12	sub13	sub14	sub15
0	0	0	0	0	0	0	0	0	0	0	0	0	0	0	0	0	0	0	0	0	0	0	0	0	0	0	0	0
5	-0.0010967	-0.000493761	0.0039504	-0.00117738	-0.00057343	-0.000599492	-0.000304115	-0.000410072	-0.000587349	0.000142093	-0.000204669	-0.00113043	-0.000930494	-0.001423	0.000143532	-0.00218514	-0.00186178	-0.000847955	-0.000849659	-0.000637287	0.00104361	-0.00107949	0.000565974	0.000559046	0.000422762	-0.000527981	-0.00138349	0.000314298
10	-0.00210959	-0.000812141	0.144996	-0.00206129	-0.00160815	0.00334759	-0.000128705	-0.000220124	-0.000667878	0.00218746	-0.000443758	0.0077277	-0.000166414	-0.00244254	0.000550357	-0.00321087	0.108795	-0.00172064	-0.00168769	-4.31629e-05	0.0018855	-0.00158469	0.00144764	0.0274756	0.00460804	0.000367383	0.000157424	0.00309671
15	-0.00169382	-0.0011935	0.257141	-0.00300778	0.0152999	0.0655434	0.0661651	-0.000372682	0.00120563	0.0277721	0.0346616	0.156454	0.0549978	0.0075441	0.00412536	-0.00337599	0.244724	-0.00245568	0.00180619	0.0357064	0.0233853	0.00106557	0.00626137	0.156486	0.0806273	0.107957	0.0570722	0.0962126
20	0.0415732	-0.000776456	0.344266	0.00452612	0.0625448	0.148964	0.148405	0.0601465	0.0480983	0.144596	0.125852	0.262821	0.164994	0.147739	0.0634358	0.0128368	0.363674	-0.00276123	0.0351874	0.134809	0.127496	0.0338018	0.0711672	0.230324	0.175193	0.256699	0.226109	0.219235
25	0.104324	0.0222414	0.371497	0.0140203	0.0961257	0.139507	0.189863	0.125736	0.0950711	0.19124	0.108927	0.312121	0.227635	0.192662	0.116171	0.0351217	0.326307	-0.00280993	0.0860156	0.147241	0.142196	0.123948	0.112919	0.279005	0.168876	0.268349	0.222173	0.290636
30	0.152438	0.0742148	0.410377	0.0345982	0.125494	0.181006	0.174693	0.187609	0.15762	0.288591	0.139879	0.330376	0.266663	0.291035	0.129536	0.0471844	0.379752	-0.00155526	0.106434	0.200562	0.212277	0.149749	0.124652	0.160399	0.192781	0.341618	0.256997	0.305482
35	0.17159	0.0963133	0.44541	0.0485319	0.14569	0.173984	0.192145	0.230146	0.233145	0.407098	0.179981	0.375575	0.285334	0.251524	0.164418	0.0520277	0.421359	0.00124192	0.124111	0.226592	0.168367	0.183161	0.145146	0.349765	0.21555	0.293129	0.292712	0.371148
40	0.185057	0.145881	0.471467	0.0582497	0.184643	0.246673	0.173054	0.262365	0.215828	0.408681	0.190578	0.385684	0.30922	0.357977	0.168889	0.0682245	0.450807	0.00472026	0.159355	0.239248	0.20762	0.23507	0.215823	0.406484	0.186575	0.342897	0.304365	0.396336
45	0.188394	0.148377	0.431537	0.0659682	0.200901	0.25255	0.203118	0.280543	0.207976	0.403616	0.255618	0.401611	0.271251	0.403063	0.194645	0.0735378	0.402867	0.00753756	0.164634	0.266113	0.215484	0.205272	0.198056	0.306111	0.200513	0.432481	0.301094	0.393363
50	0.204171	0.15079	0.438312	0.0626243	0.202984	0.241433	0.207003	0.297487	0.235428	0.452852	0.284546	0.386901	0.313076	0.408755	0.162687	0.0680373	0.398537	0.0105248	0.169882	0.177247	0.234847	0.204402	0.18415	0.355726	0.232291	0.385061	0.311452	0.441937

## Sheet: SKBFc
	A										DELETE										B
	cao	morisima	wang	yamazaki	yang	yuan	minami	sun	bai	fuji	kannki	sun	kenji	hou	shen	wu	tsukahara	wakizaka			cao	morisima	wang	yamazaki	yang	yuan	minami	sun	bai	fuji	kannki	sun	kenji	hou	shen	wu	tsukahara	wakizaka
	sub1	sub2	sub3	sub4	sub5	sub6	sub7	sub8	sub9	sub10	sub11	sub12	sub13	sub14	sub15	sub16	sub17	sub18			sub1	sub2	sub3	sub4	sub5	sub6	sub7	sub8	sub9	sub10	sub11	sub12	sub13	sub14	sub15	sub16	sub17	sub18
0	0.360703	0.214647	0.488073	0.201067	0.37872	0.23982	0.241823	0.40079	0.244337	0.545303	0.403533	0.2522	0.189963	0.14643	0.299323	0.285893	0.32791	0.44			0.398267	0.184567	0.278627	0.33036	0.240147	0.232263	0.181027	0.407727	0.17906	0.444053	0.201127	0.134483	0.272553	0.215383	0.220617	0.165663	0.28766	0.260973
5	0.302577	0.219673	0.466493	0.186987	0.351107	0.229927	0.256403	0.403797	0.264353	0.54612	0.39671	0.259927	0.193573	0.149053	0.256507	0.263077	0.280173	0.55			0.454127	0.181933	0.25477	0.351003	0.237437	0.25052	0.186413	0.349633	0.17863	0.496877	0.209143	0.134547	0.280517	0.218973	0.23094	0.161373	0.334933	0.235463
10	0.304647	0.233253	0.40006	0.18463	0.463077	0.235353	0.296897	0.412933	0.327793	0.560457	0.465253	0.461727	0.18828	0.149947	0.3079	0.260233	0.428623	0.58			0.419407	0.19531	0.21589	0.470513	0.194383	0.244733	0.352513	0.326277	0.19557	0.65476	0.329423	0.167247	0.404627	0.215797	0.289423	0.194713	0.322443	0.49539
15	0.363337	0.251627	0.522703	0.247487	0.542693	0.26785	0.355517	0.444953	0.406003	0.5981	0.547547	0.601567	0.210347	0.157767	0.31109	0.317543	0.41692	0.61			0.5376	0.196583	0.26605	0.508443	0.252437	0.267683	0.311953	0.34895	0.21873	0.78576	0.360113	0.196107	0.39839	0.228843	0.33366	0.229327	0.37852	0.379193
20	0.463137	0.27951	0.62822	0.352883	0.71232	0.353263	0.51812	0.52822	0.488223	0.642803	0.86297	1.06032	0.23456	0.173847	0.337327	0.32666	0.519933	0.68			0.854373	0.232423	0.335553	0.76943	0.377293	0.28122	0.33224	0.45496	0.26254	1.15568	0.614913	0.49511	0.63934	0.239153	0.3709	0.251683	0.428287	0.44318
25	0.558767	0.278043	0.65977	0.37982	0.811743	0.38837	0.667033	0.64174	0.602667	0.60065	0.880207	1.33899	0.245767	0.319383	0.33252	0.37204	0.612413	0.75			1.03904	0.30449	0.382783	0.830493	0.395557	0.344137	0.376457	0.496647	0.355193	1.33325	0.597293	0.58787	0.72043	0.305117	0.446373	0.29155	0.392167	0.458493
30	0.6778	0.361457	0.728767	0.40885	0.7926	0.471307	1.07092	0.90783	0.73574	0.737823	0.978323	1.40025	0.313803	0.397323	0.405037	0.3936	0.70166	0.9			1.11741	0.35986	0.36774	0.98035	0.477903	0.349487	0.361117	0.563257	0.580707	1.05834	0.80198	0.685067	0.8404	0.364213	0.415753	0.287213	0.604323	0.605777
35	0.743223	0.408207	0.879173	0.335197	0.746297	0.519247	0.90584	1.02451	0.91516	0.770357	0.91773	1.52085	0.312763	0.51443	0.462887	0.419717	0.707467	1.01			1.31327	0.456787	0.392497	1.09353	0.392783	0.390443	0.412313	0.63157	1.08178	1.35892	0.670303	0.717427	1.01798	0.416577	0.406587	0.278	0.514133	0.6376
40	0.759787	0.450827	1.12731	0.3415	0.705213	0.564887	0.842957	1.13764	0.946857	0.838047	1.01836	1.59752	0.353523	0.606207	0.392273	0.41222	0.798257	1.09			1.36767	0.527363	0.546007	1.15129	0.412877	0.41507	0.35152	0.585307	1.30803	1.53658	0.779297	0.742583	1.10429	0.437473	0.357797	0.252097	0.549873	0.698327
45	0.780587	0.49933	1.1142	0.3716	0.762307	0.58646	0.761683	1.32123	0.97769	0.825663	0.93791	1.70675	0.300677	0.612537	0.565463	0.42664	0.997283	1.12			1.26937	0.50415	0.48365	1.16259	0.444427	0.408273	0.358957	0.61866	1.36299	1.3941	0.920653	0.737003	1.19365	0.403153	0.402817	0.269123	0.500607	0.759467
50	0.97004	0.51172	1.10418	0.389943	0.789917	0.597923	0.771273	1.34694	1.01769	0.85009	0.919403	2.02111	0.418373	0.66143	0.596903	0.41523	0.933783	1.4			1.2872	0.50729	0.549737	1.1701	0.460963	0.394973	0.371713	0.609643	1.43123	1.33294	0.81424	0.697537	1.19109	0.493787	0.321277	0.23288	0.574783	0.76376
MAX	cao	morisima	wang	yamazaki	yang	yuan	minami	sun	bai	fuji	kannki	sun	kenji	hou	shen	wu	tsukahara	wakizaka			cao	morisima	wang	yamazaki	yang	yuan			bai	fuji	kannki	sun	kenji	hou	shen	wu	tsukahara	wakizaka
	sub1	sub2	sub3	sub4	sub5	sub6	sub7	sub8	sub9	sub10	sub11	sub12	sub13	sub14	sub15	sub16	sub17	sub18			sub1	sub2	sub3	sub4	sub5	sub6	sub7	sub8	sub9	sub10	sub11	sub12	sub13	sub14	sub15	sub16	sub17	sub18
0	26.7188	17.594	19.9214	14.57	14.455	15.6745	12.1519	21.2058	13.5743	17.1479	10.6473	15.8616	18.9963	9.89392	12.2673	15.883	27.3258	41.5094			22.6288	19.8459	13.3314	11.0488	47.0876	23.2263	9.94652	25.4829	17.0533	17.6914	6.9354	15.2822	15.486	12.6696	12.6791	9.05264	21.1515	13.6635
5	22.4131	18.006	19.0405	13.5498	13.401	15.0279	12.8846	21.3649	14.6863	17.1736	10.4673	16.3476	19.3573	10.0712	10.5126	14.6154	23.3478	51.8868			25.8027	19.5627	12.19	11.7392	46.5562	25.052	10.2425	21.8521	17.0124	19.7959	7.21184	15.2894	15.9384	12.8808	13.2724	8.81821	24.6275	12.3279
10	22.5664	19.1191	16.329	13.379	17.6747	15.3826	14.9194	21.8483	18.2107	17.6244	12.2758	29.0394	18.828	10.1315	12.6189	14.4574	35.7186	54.717			23.8299	21.0011	10.3297	15.7362	38.1144	24.4733	19.3689	20.3923	18.6257	26.0861	11.3594	19.0053	22.9902	12.6939	16.6335	10.6401	23.7091	25.9366
15	26.9138	20.6251	21.3348	17.9338	20.7135	17.5065	17.8652	23.5425	22.5557	18.8082	14.4471	37.8344	21.0347	10.6599	12.7496	17.6413	34.7433	57.5472			30.5455	21.138	12.7297	17.0048	49.4974	26.7683	17.1403	21.8094	20.8314	31.3052	12.4177	22.2848	22.6358	13.4614	19.1759	12.5315	27.8324	19.8531
20	34.3064	22.9107	25.6416	25.5713	27.1878	23.0891	26.0362	27.9481	27.1235	20.2139	22.7697	66.687	23.456	11.7464	13.8249	18.1478	43.3278	64.1509			48.5439	24.9918	16.0552	25.7334	73.9791	28.122	18.2549	28.435	25.0038	46.0432	21.2039	56.2625	36.3261	14.0678	21.3161	13.7532	31.4917	23.2031
25	41.3901	22.7904	26.9294	27.5232	30.9826	25.3837	33.5193	33.9545	33.4815	18.8884	23.2245	84.2132	24.5767	21.58	13.6279	20.6689	51.0344	70.7547			59.0366	32.7409	18.315	27.7757	77.5601	34.4137	20.6844	31.0404	33.8279	53.1177	20.5963	66.8034	40.9335	17.948	25.6536	15.9317	28.8358	24.0049
30	50.2074	29.6276	29.7456	29.6268	30.2519	30.8044	53.8151	48.0333	40.8744	23.202	25.8133	88.066	31.3803	26.8462	16.5999	21.8667	58.4717	84.9057			63.4894	38.6946	17.5952	32.7876	93.7065	34.9487	19.8416	35.2035	55.3054	42.1651	27.6545	77.8485	47.75	21.4243	23.8939	15.6947	44.4355	31.7161
35	55.0536	33.4596	35.8846	24.2896	28.4846	33.9377	45.5196	54.2067	50.8422	24.2251	24.2145	95.6507	31.2763	34.7588	18.9708	23.3176	58.9556	95.283			74.6174	49.1168	18.7797	36.5729	77.0163	39.0443	22.6546	39.4731	103.027	54.1401	23.1139	81.5258	57.8396	24.5045	23.367	15.1913	37.8039	33.3822
40	56.2805	36.953	46.0127	24.7464	26.9165	36.9207	42.3596	60.1928	52.6031	26.3537	26.8696	100.473	35.3523	40.9599	16.0768	22.9011	66.5214	102.83			77.7087	56.7057	26.1247	38.5048	80.9562	41.507	19.3143	36.5817	124.575	61.2182	26.8723	84.3845	62.7436	25.7337	20.563	13.7758	40.4319	36.5616
45	57.8212	40.9287	45.4774	26.9275	29.0957	38.3307	38.2755	69.9063	54.3161	25.9643	24.747	107.343	30.0677	41.3876	23.1747	23.7022	83.1069	105.66			72.1231	54.2097	23.1411	38.8826	87.1425	40.8273	19.7229	38.6662	129.809	55.5417	31.7467	83.7504	67.8208	23.7149	23.1504	14.7062	36.8093	39.7627
50	71.8548	41.9443	45.0686	28.2568	30.1495	39.08	38.7575	71.2667	56.5383	26.7324	24.2587	127.114	41.8373	44.6912	24.4633	23.0683	77.8153	132.075			73.1366	54.5473	26.3032	39.1339	90.385	39.4973	20.4238	38.1027	136.308	53.105	28.0772	79.2655	67.6756	29.0463	18.4642	12.7257	42.2635	39.9874
max	1.35	1.22	2.45	1.38	2.62	1.53	1.99	1.89	1.8	3.18	3.79	1.59	1	1.48	2.44	1.8	1.2	1.06			1.76	0.93	2.09	2.99	0.51	1	1.82	1.6	1.05	2.51	2.9	0.88	1.76	1.7	1.74	1.83	1.36	1.91
MAX delta
	sub1	sub4	sub6	sub7	sub8	sub9			sub10	sub11	sub13	sub14	sub15								sub1	sub4	sub6	sub7	sub8	sub9			sub10	sub11	sub13	sub14	sub15
0	0	0	0	0	0	0	0	0	0	0	0	0	0	0	0	0	0	0			0	0	0	0	0	0	0	0	0	0	0	0	0	0	0	0	0	0
5	-4.30568	0.412022	-0.880816	-1.02029	-1.05394	-0.646623	0.732663	0.159083	1.11204	0.0256813	-0.180035	0.485954	0.361	0.177252	-1.75478	-1.26759	-3.97806	10.3774			3.17386	-0.283154	-1.14147	0.690412	-0.531373	1.82567	0.295971	-3.63083	-0.0409524	2.10452	0.276437	0.00719697	0.452462	0.211176	0.593295	-0.234426	3.47598	-1.3356
10	-4.15235	1.52514	-3.59238	-1.19106	3.21972	-0.291939	2.7675	0.642504	4.63648	0.47652	1.6285	13.1778	-0.168333	0.237613	0.351503	-1.42556	8.39278	13.2075			1.20114	1.1552	-3.00175	4.6874	-8.9732	1.247	9.42234	-5.09063	1.57238	8.39469	4.42402	3.72311	7.50417	0.0243137	3.95441	1.58743	2.5576	12.2731
15	0.195062	3.03115	1.41347	3.36377	6.25852	1.83203	5.71323	2.33668	8.98148	1.66027	3.79982	21.9727	2.03833	0.765991	0.48224	1.75833	7.4175	16.0377			7.91667	1.29211	-0.601754	5.95596	2.4098	3.542	7.19377	-3.67354	3.7781	13.6138	5.4823	7.00265	7.14981	0.791765	6.49674	3.47887	6.68088	6.18953
20	7.58765	5.31667	5.72027	11.0012	12.7328	7.4146	13.8843	6.74233	13.5493	3.06604	12.1223	50.8254	4.45967	1.85248	1.55751	2.26481	16.0019	22.6415			25.9152	5.14588	2.72376	14.6846	26.8915	4.89567	8.30842	2.95208	7.95048	28.3518	14.2685	40.9803	20.8402	1.39824	8.63697	4.70055	10.3402	9.53962
25	14.6714	5.19645	7.00803	12.9531	16.5276	9.70915	21.3673	12.7487	19.9072	1.74046	12.5771	68.3516	5.58033	11.686	1.36052	4.78593	23.7086	29.2453			36.4078	12.895	4.98357	16.7269	30.4725	11.1873	10.7379	5.5575	16.7746	35.4263	13.6609	51.5212	25.4475	5.27843	12.9745	6.87905	7.68431	10.3414
30	23.4886	12.0336	9.82422	15.0568	15.7969	15.1298	41.6631	26.8275	27.3002	6.05409	15.166	72.2044	12.384	16.9523	4.33251	5.9837	31.1458	43.3962			40.8606	18.8487	4.2638	21.7388	46.619	11.7223	9.89505	9.72062	38.2521	24.4737	20.7191	62.5663	32.264	8.75471	11.2148	6.64208	23.2841	18.0525
35	28.3348	15.8656	15.9633	9.71957	14.0296	18.2632	33.3677	33.0009	37.268	7.07715	13.5672	79.7891	12.28	24.8649	6.70342	7.43463	31.6297	53.7736			51.9886	29.271	5.44833	25.5241	29.9288	15.818	12.7081	13.9902	85.9737	36.4487	16.1785	66.2436	42.3536	11.8349	10.6879	6.13862	16.6525	19.7187
40	29.5617	19.359	26.0913	10.1763	12.4616	21.2462	30.2077	38.9869	39.0289	9.20577	16.2223	84.6113	16.356	31.066	3.80943	7.01815	39.1956	61.3208			55.0799	36.8599	12.7933	27.456	33.8686	18.2807	9.36777	11.0987	107.521	43.5268	19.9369	69.1023	47.2576	13.0641	7.88391	4.72313	19.2804	22.8981
45	31.1025	23.3347	25.5561	12.3575	14.6407	22.6562	26.1236	48.7005	40.7419	8.81635	14.0996	91.4813	11.0713	31.4937	10.9074	7.81926	55.7811	64.1509			49.4943	34.3638	9.80973	27.8338	40.0549	17.601	9.77637	13.1833	112.755	37.8503	24.8113	68.4682	52.3348	11.0453	10.4713	5.65355	15.6578	26.0991
50	45.136	24.3503	25.1472	13.6867	15.6945	23.4054	26.6055	50.0608	42.9641	9.58449	13.6113	111.252	22.841	34.7973	12.1959	7.18537	50.4894	90.566			50.5078	34.7014	12.9718	28.0851	43.2974	16.271	10.4773	12.6198	119.254	35.4137	21.1418	63.9833	52.1896	16.3767	5.78506	3.67304	21.112	26.3239

## Sheet: SKBFf
	A																		B
	cao	morisima	wang	yamazaki	yang	yuan	minami	sun	bai	fuji	kannki	sun	kenji	hou	shen	wu	tsukahara	wakizaka	cao	morisima	wang	yamazaki	yang	yuan	minami	sun	bai	fuji	kannki	sun	kenji	hou	shen	wu	tsukahara	wakizaka
	sub1	sub2	sub3	sub4	sub5	sub6	sub7	sub8	sub9	sub10	sub11	sub12	sub13	sub14	sub15	sub16	sub17	sub18	sub1	sub2	sub3	sub4	sub5	sub6	sub7	sub8	sub9	sub10	sub11	sub12	sub13	sub14	sub15	sub16	sub17	sub18
0	0.132143	0.102483	0.227927	0.243787	0.318417	0.245753	0.246143	0.14907	0.30623	0.30341	0.162127	0.131033	0.289177	0.143823	0.33499	0.19749	0.16903	0.291667	0.288387	0.17357	0.180607	0.147663	0.217403	0.186653	0.191753	0.185557	0.153657	0.235683	0.172893	0.117097	0.134577	0.14947	0.190873	0.181217	0.160173	0.374203
5	0.14167	0.124087	0.220477	0.30411	0.226507	0.22925	0.25391	0.1393	0.489073	0.352013	0.17799	0.181013	0.352927	0.159957	0.38351	0.20514	0.149783	0.2917	0.393083	0.180707	0.183837	0.161677	0.23785	0.16305	0.226567	0.19633	0.164627	0.230663	0.190753	0.11125	0.169507	0.16144	0.176247	0.166757	0.189273	0.34931
10	0.158067	0.13334	0.224103	0.349537	0.30773	0.255697	0.336753	0.140327	0.581747	0.366547	0.248093	0.28097	0.49622	0.181737	0.428833	0.206617	0.174657	0.314913	0.38144	0.190787	0.176627	0.201503	0.263167	0.169577	0.255427	0.198403	0.192947	0.293983	0.228633	0.16991	0.21559	0.145343	0.233417	0.190647	0.186677	0.4431
15	0.17814	0.143247	0.25675	0.414517	0.366437	0.234677	0.36915	0.160773	0.62631	0.427257	0.34162	0.267943	0.564737	0.170007	0.465683	0.23733	0.164393	0.362177	0.361977	0.195983	0.198797	0.21259	0.325053	0.19483	0.29924	0.236563	0.200907	0.360553	0.35023	0.179047	0.238087	0.149797	0.215813	0.239123	0.207173	0.552
20	0.210007	0.164073	0.289003	0.75408	0.53652	0.334193	0.566983	0.168363	0.66727	0.63875	0.559623	0.531137	0.730777	0.16936	0.595507	0.27165	0.221267	0.616567	0.536483	0.222753	0.223283	0.337083	0.40136	0.217993	0.318867	0.328077	0.327787	0.460463	0.66141	0.530073	0.371233	0.159927	0.252113	0.259893	0.27034	0.07073
25	0.247203	0.174133	0.38021	0.887093	0.66508	0.397667	0.66121	0.328167	0.837883	0.70531	0.660477	0.711873	0.820187	0.230783	0.645927	0.331107	0.215113	0.758503	0.720343	0.269613	0.254623	0.33945	0.44102	0.293607	0.435333	0.435017	0.577593	0.57497	0.688447	0.742567	0.42235	0.244823	0.30378	0.345823	0.30812	0.649673
30	0.314557	0.208807	0.536303	0.933107	0.858947	0.484177	0.922733	0.45883	0.87148	0.876893	0.691827	0.756543	1.06681	0.308053	0.75925	0.448907	0.244377	0.84675	0.816757	0.2911	0.269143	0.44736	0.473173	0.306437	0.426733	0.544773	0.750753	0.51211	0.847087	0.90871	0.546503	0.293777	0.33483	0.37195	0.42974	1.00183
35	0.34317	0.261273	0.651157	0.903913	0.826607	0.577227	0.816367	0.5057	0.93792	0.986007	0.726087	0.76494	0.991187	0.377477	0.862977	0.5433	0.27905	0.875677	0.833227	0.343347	0.289587	0.531647	0.411487	0.381403	0.4886	0.661243	0.78163	0.74872	0.781897	0.955087	0.620457	0.424197	0.34446	0.538397	0.478263	1.0703
40	0.369233	0.283157	0.825993	0.97643	0.857187	0.65852	0.98903	0.655393	0.943203	1.01106	0.756087	0.766307	1.13441	0.454227	0.821727	0.657173	0.328897	0.918527	0.84194	0.47892	0.350627	0.601837	0.400997	0.43121	0.477713	0.58143	0.962223	0.865043	0.849207	1.01117	0.696637	0.48032	0.297753	0.521253	0.592587	1.18326
45	0.412867	0.3298	0.913843	1.06413	0.83419	0.716183	0.923493	0.703713	0.901933	0.97548	0.755183	0.768217	1.22747	0.556353	0.971643	0.74257	0.41204	0.870497	0.88086	0.546807	0.352827	0.59748	0.48229	0.491177	0.523713	0.70026	0.986377	0.860647	0.964707	1.02447	0.755037	0.51231	0.460863	0.573643	0.699727	1.30268
50	0.427147	0.360173	0.90865	1.07893	0.806847	0.74181	1.09708	0.71427	0.894833	1.01463	0.796133	0.763817	1.32306	0.601183	1.08314	0.800703	0.561317	0.944467	0.824193	0.591887	0.41083	0.535027	0.430053	0.477607	0.522403	0.748337	0.99905	0.78427	0.94802	0.9994	0.775627	0.601243	0.319853	0.531447	0.784267	1.13803
max	cao	morisima	wang	yamazaki	yang	yuan	minami	sun	bai	fuji	kannki	sun	kenji	hou	shen	wu	tsukahara	wakizaka	cao	morisima	wang	yamazaki	yang	yuan	minami	sun	bai	fuji	kannki	sun	kenji	hou	shen	wu	tsukahara	wakizaka
	sub1	sub2	sub3	sub4	sub5	sub6	sub7	sub8	sub9	sub10	sub11	sub12	sub13	sub14	sub15	sub16	sub17	sub18	sub1	sub2	sub3	sub4	sub5	sub6	sub7	sub8	sub9	sub10	sub11	sub12	sub13	sub14	sub15	sub16	sub17	sub18
0	9.30587	9.76032	14.9952	14.598	19.0669	35.6164	8.75955	9.08963	21.266	30.9602	28.4433	17.4711	21.9073	4.20536	28.1504	13.5267	8.4515	15.681	22.7076	10.1503	21.0008	8.78948	9.05847	30.5989	10.3093	11.3144	12.099	14.1128	13.7217	9.44328	15.4686	5.57724	9.64007	9.95696	4.08605	22.1422
5	9.97676	11.8178	14.505	18.2102	13.5633	33.2246	9.03594	8.4939	33.9634	35.9197	31.2263	24.1351	26.7369	4.6771	32.2277	14.0507	7.48917	15.6828	30.9514	10.5676	21.3764	9.62361	9.91042	26.7295	12.181	11.9713	12.9627	13.8122	15.1392	8.97177	19.4835	6.02388	8.90135	9.16245	4.8284	20.6692
10	11.1315	12.699	14.7436	20.9303	18.4269	37.0575	11.9841	8.5565	40.3991	37.4027	43.5251	37.4627	37.5924	5.31394	36.0364	14.1518	8.73283	16.9308	30.0346	11.1571	20.538	11.9942	10.9653	27.7995	13.7326	12.0978	15.1927	17.6038	18.1455	13.7024	24.7805	5.42326	11.7887	10.4751	4.76216	26.2189
15	12.5451	13.6425	16.8914	24.8214	21.9423	34.0111	13.137	9.80325	43.4938	43.5976	59.9333	35.7258	42.7831	4.97096	39.1331	16.2555	8.21967	19.4719	28.5021	11.461	23.1159	12.6542	13.5439	31.9393	16.0882	14.4246	15.8194	21.59	27.796	14.4392	27.3663	5.58943	10.8997	13.1386	5.28503	32.6627
20	14.7892	15.626	19.0134	45.1545	32.1269	48.4338	20.1773	10.2661	46.3382	65.1786	98.1795	70.8182	55.3619	4.95205	50.0426	18.6062	11.0633	33.1487	42.2428	13.0265	25.9632	20.0645	16.7233	35.7366	17.1434	20.0047	25.81	27.5727	52.4929	42.7478	42.6705	5.96741	12.733	14.2799	6.89643	4.18521
25	17.4087	16.5841	25.0138	53.1194	39.8251	57.6329	23.5306	20.0102	58.1863	71.9704	115.873	94.9164	62.1354	6.74805	54.2796	22.6785	10.7557	40.7797	56.7199	15.7669	29.6074	20.2054	18.3758	48.1322	23.405	26.5254	45.4798	34.4293	54.6386	59.8844	48.546	9.1352	15.3424	19.0013	7.8602	38.4422
30	22.1519	19.8863	35.2831	55.8747	51.4339	70.1705	32.8375	27.9774	60.5194	89.4789	121.373	100.872	80.8189	9.00741	63.8025	30.747	12.2188	45.5242	64.3115	17.0234	31.2957	26.6286	19.7156	50.2355	22.9427	33.2179	59.1144	30.6653	67.2291	73.2831	62.8165	10.9618	16.9106	20.4368	10.9628	59.2801
35	24.1669	24.8832	42.8393	54.1265	49.4974	83.656	29.0522	30.8354	65.1333	100.613	127.384	101.992	75.0899	11.0373	72.519	37.2123	13.9525	47.0794	65.6084	20.0788	33.6729	31.6456	17.1453	62.5251	26.2688	40.3197	61.5457	44.8335	62.0553	77.0231	71.3169	15.8282	17.397	29.5822	12.2006	63.3312
40	26.0023	26.9673	54.3417	58.4689	51.3285	95.4377	35.1968	39.963	65.5002	103.169	132.647	102.174	85.9404	13.2815	69.0527	45.0119	16.4448	49.3832	66.2945	28.007	40.7705	35.8236	16.7082	70.6902	25.6835	35.453	75.7656	51.799	67.3974	81.546	80.0732	17.9224	15.038	28.6403	15.117	70.0156
45	29.0751	31.4095	60.1213	63.7206	49.9515	103.795	32.8645	42.9093	62.6343	99.5388	132.488	102.429	92.9904	16.2676	81.6507	50.861	20.602	46.8009	69.3591	31.977	41.0264	35.5643	20.0954	80.5208	28.1566	42.6988	77.6675	51.5357	76.564	82.6188	86.7858	19.116	23.2759	31.5189	17.8502	77.0819
50	30.0808	34.3022	59.7796	64.6066	48.3142	107.509	39.0421	43.553	62.1412	103.534	139.673	101.842	100.232	17.5785	91.0202	54.8427	28.0658	50.7778	64.8971	34.6133	47.7709	31.8468	17.9189	78.2962	28.0862	45.6303	78.6654	46.9623	75.2397	80.5968	89.1525	22.4345	16.1542	29.2004	20.0068	67.3391
max	1.42	1.05	1.52	1.67	1.67	0.69	2.81	1.64	1.44	0.98	0.57	0.75	1.32	3.42	1.19	1.46	2	1.86	1.27	1.71	0.86	1.68	2.4	0.61	1.86	1.64	1.27	1.67	1.26	1.24	0.87	2.68	1.98	1.82	3.92	1.69
max delta
	sub1	sub2	sub3	sub4	sub5	sub6	sub7	sub8	sub9	sub10	sub11	sub12	sub13	sub14	sub15	sub16	sub17	sub18	sub1	sub2	sub3	sub4	sub5	sub6	sub7	sub8	sub9	sub10	sub11	sub12	sub13	sub14	sub15	sub16	sub17	sub18
0	0	0	0	0	0	0	0	0	0	0	0	0	0	0	0	0	0	0	0	0	0	0	0	0	0	0	0	0	0	0	0	0	0	0	0	0
5	0.670892	2.05746	-0.490132	3.61218	-5.50359	-2.39179	0.276394	-0.595732	12.6975	4.95952	2.78304	6.664	4.82955	0.471735	4.07731	0.523973	-0.962333	0.00179211	8.24383	0.417349	0.375581	0.834127	0.851944	-3.8694	1.87168	0.656911	0.86378	-0.300599	1.41746	-0.471505	4.01494	0.446642	-0.738721	-0.794505	0.742347	-1.47298
10	1.82559	2.93873	-0.251535	6.33234	-0.63992	1.44106	3.22456	-0.53313	19.1331	6.44252	15.0819	19.9916	15.6851	1.10858	7.88599	0.625114	0.281333	1.24982	7.32703	1.00682	-0.462791	3.20476	1.90681	-2.79945	3.4233	0.783333	3.0937	3.49102	4.42381	4.25914	9.31188	-0.15398	2.14865	0.518132	0.676105	4.07673
15	3.2392	3.88222	1.89627	10.2234	2.87545	-1.60531	4.37746	0.713618	22.2278	12.6374	31.4901	18.2547	20.8758	0.765595	10.9826	2.72877	-0.231833	3.79086	5.79449	1.31072	2.11512	3.86468	4.48542	1.34044	5.77885	3.11016	3.72047	7.47725	14.0743	4.99597	11.8977	0.0121891	1.2596	3.18168	1.19898	10.5205
20	5.48333	5.86571	4.0182	30.5565	13.0601	12.8174	11.4178	1.17642	25.0722	34.2184	69.7363	53.3471	33.4545	0.746686	21.8922	5.07945	2.61183	17.4677	19.5352	2.87622	4.9624	11.275	7.66486	5.1377	6.83405	8.69024	13.711	13.4599	38.7712	33.3046	27.2019	0.390174	3.09293	4.32289	2.81037	-17.957
25	8.10282	6.82381	10.0186	38.5214	20.7583	22.0164	14.7711	10.9205	36.9204	41.0102	87.4298	77.4453	40.228	2.54269	26.1291	9.15183	2.30417	25.0987	34.0123	5.61657	8.60659	11.4159	9.31736	17.5333	13.0957	15.211	33.3808	20.3166	40.9169	50.4411	33.0774	3.55796	5.70236	9.04432	3.77415	16.3
30	12.846	10.126	20.2879	41.2766	32.3671	34.5541	24.0779	18.8878	39.2535	58.5187	92.9298	83.4013	58.9116	4.80205	35.6521	17.2203	3.76733	29.8432	41.6039	6.8731	10.295	17.8391	10.6571	19.6366	12.6333	21.9035	47.0155	16.5525	53.5074	63.8398	47.3479	5.38458	7.27054	10.4799	6.8767	37.1379
35	14.861	15.1229	27.8441	39.5285	30.4305	48.0396	20.2926	21.7457	43.8674	69.6527	98.9404	84.5209	53.1826	6.83197	44.3686	23.6856	5.501	31.3984	42.9008	9.92846	12.6721	22.8562	8.08681	31.9262	15.9595	29.0053	49.4467	30.7208	48.3336	67.5798	55.8483	10.251	7.7569	19.6253	8.11454	41.189
40	16.6965	17.207	39.3465	43.8709	32.2617	59.8213	26.4372	30.8734	44.2343	72.2088	104.204	84.7031	64.0331	9.07612	40.9022	31.4852	7.99333	33.7022	43.5869	17.8567	19.7698	27.0341	7.64972	40.0913	15.3742	24.1386	63.6667	37.6862	53.6757	72.1027	64.6046	12.3451	5.39798	18.6833	11.031	47.8734
45	19.7692	21.6492	45.1261	49.1226	30.8846	68.1783	24.105	33.8197	41.3683	68.5786	104.045	84.9578	71.0831	12.0623	53.5003	37.3342	12.1505	31.1199	46.6514	21.8267	20.0256	26.7748	11.0369	49.9219	17.8473	31.3843	65.5685	37.423	62.8423	73.1755	71.3172	13.5388	13.6359	21.5619	13.7641	54.9396
50	20.7749	24.5419	44.7844	50.0086	29.2473	71.8923	30.2826	34.4634	40.8752	72.5738	111.229	84.3711	78.3242	13.3731	62.8697	41.316	19.6143	35.0968	42.1895	24.463	26.7702	23.0573	8.86042	47.6973	17.7769	34.3159	66.5664	32.8495	61.518	71.1535	73.6839	16.8572	6.51414	19.2434	15.9207	45.1968

## Sheet: Tre-SR
Chest
		Threshold										sensitivity
		A	B									A	B
cao	sub1	37.06	36.82	-							sub1	1.0122	0.8499	-
hazuki	sub2	36.73	36.83	+							sub2	0.7035	0.5123	-
isii	sub3	37.3	37.05	-							sub3	0.6197	0.4604
morisima	sub4	37.26	37.64								sub4	0.0941	0.0363
wang	sub6	36.96	36.92								sub6	0.1847	0.2131
yamazaki	sub7	37.09	37.08								sub7	0.5513	0.4986
yang	sub8	37.2	36.96								sub8	1.0357	0.8569
yuan	sub9	37.09	36.99								sub9	0.6276	0.5707
bai	sub10	36.91	37.04								sub10	1.1371	0.644
fuji	sub11	36	35.75								sub11	1.1517	0.8676
kameda	sub12	36.72	36.77								sub12	0.2754	0.1332
kannki	sub13	37.17	37.09								sub13	0.6866	0.9347
sun	sub14	36.71	36.67								sub14	0.6529	0.6455
kenji	sub15	37.4	37.29								sub15	0.9241	0.7907
Forearm
		Threshold										sensitivity
		A	B									A	B
cao	sub1	37.1	36.83	-							sub1	0.5508	0.3507	-
hazuki	sub2	36.72	36.8	+							sub2	0.4341	0.224	-
isii	sub3	37.27	37.02								sub3	0.8911	0.7134
morisima	sub4	37.24	37.61								sub4	0.1289	0.0239
wang	sub6	36.96	36.92								sub6	0.2666	0.2057
yamazaki	sub7	37.08	37.09								sub7	0.3959	0.2786
yang	sub8	37.15	36.94								sub8	0.5807	0.4856
yuan	sub9	37.01	36.99								sub9	0.5023	0.3928
bai	sub10	36.92	37.01								sub10	0.8038	0.3249
fuji	sub11	35.99	35.73								sub11	0.9306	0.9769
kameda	sub12	36.61	36.68								sub12	0.4546	0.3875
kannki	sub13	37.12	37.09								sub13	0.6706	0.6066
sun	sub14	36.69	36.67								sub14	0.8698	0.6874
kenji	sub15	37.38	37.27								sub15	0.6445	0.685

## Sheet: TS
	A														B
	cao	hazuki	isii	morisima	wang	yamazaki	yang	yuan	bai	fuji	kameda	kannki	sun	kenji	cao	hazuki	isii	morisima	wang	yamazaki	yang	yuan	bai	fuji	kameda	kannki	sun	kenji
	sub1	sub2	sub3	sub4	sub6	sub7	sub8	sub9	sub10	sub11	sub12	sub13	sub14	sub15	sub1	sub2	sub3	sub4	sub6	sub7	sub8	sub9	sub10	sub11	sub12	sub13	sub14	sub15
0	1	-1	0	0	0	0	0	0	0	-1	0	0	0	0	0	-1	0	0	0	0	0	0	0	1	0	0	0	-1
10	1	0	3	0	0	1	1	0	2	2	2	1	1	2	1	0	2	0	1	1	0	0	1	1	0	1	1	1
20	3	0	3	1	2	2	2	2	2	3	2	2	2	2	2	1	2	1	2	2	1	2	2	2	1	2	2	2
30	3	1	3	2	2	2	2	3	2	3	2	2	2	2	3	2	2	2	2	2	2	3	-1	1	0	2	2	2
40	3	2	3	2	3	2	3	3	3	3	2	2	3	2	3	2	2	2	2	2	2	2	-1	2	0	1	2	2
50	3	2	3	3	3	2	3	3	3	3	2	2	3	3	3	2	2	2	2	2	3	2	-1	1	0	1	2	2

[truncated: 5 more sheets: TD, Wetness, Tre-SkBF, HR, MAP]
